# Supplementary material for: Administration of Tamoxifen Can Regulate Changes in Gene Expression during the Acute Phase of Traumatic Spinal Cord Injury
Source: Curr Issues Mol Biol. 2023 Sep 13;45(9):7476–91. doi: 10.3390/cimb45090472 (PMC10529143; doi:10.3390/cimb45090472)
Supplement: Supplementary file 1 [file cimb-45-00472-s001.zip]

Archive with 4 entries (4 files):
- cimb-2562841-supplementary.pdf
- Supplementary_Table1.xlsx
- Supplementary_Table2.xlsx
- Supplementary_Table3.xlsx
