# Supplementary material for: Administration of Tamoxifen Can Regulate Changes in Gene Expression during the Acute Phase of Traumatic Spinal Cord Injury
Source: Curr Issues Mol Biol. 2023 Sep 13;45(9):7476–91. doi: 10.3390/cimb45090472 (PMC10529143; doi:10.3390/cimb45090472)
Supplement: Supplementary file 1 [file cimb-45-00472-s001.zip › Supplementary_Table1.xlsx]

## Sheet: DEG_SCI_TMX-vs SHAM_TMX-
PROBE ID	Transcript ID	Gene Symbol	Gene Name	log2 Fold Change	P.Value
TC0X00001675.rn.2	ENSRNOT00000058957	---	---	2.41361	5.53361e-11
TCUn_AABR07024041v100000001.rn.2	ENSRNOT00000048969	---	beta-globin (LOC689064), mRNA	2.20342	1.82304e-07
TC1600000845.rn.2	NM_001115043_2	---	similar to Protein C8orf4 (Thyroid cancer protein 1) (TC-1) (LOC684871), mRNA	1.75535	1.08522e-11
TC1100000688.rn.2	ENSRNOT00000045101	---	Uncharacterized protein	1.66256	2.09952e-08
TC0100000707.rn.2	ENSRNOT00000059323	---	Protein LOC688112	1.51378	4.40702e-09
TC0100003220.rn.2	ENSRNOT00000072120	---	Uncharacterized protein	1.38844	2.97993e-06
TC0300002049.rn.2	ENSRNOT00000010437	---	Uncharacterized protein	1.00375	8.88846e-10
TC0X00002606.rn.2	ENSRNOT00000045755	---	Uncharacterized protein	-1.02766	8.62305e-06
TC0100001581.rn.2	ENSRNOT00000074975	---	Protein LOC100910839	-1.03351	1.82927e-11
TC0400001713.rn.2	NM_012488	A2m	alpha-2-macroglobulin	1.28075	4.5234e-11
TC0400004146.rn.2	NM_012488_2	A2m	alpha-2-macroglobulin (A2m), mRNA	1.18318	1.6834e-10
TC0500001514.rn.2	NM_138524	A3galt2	alpha 1,3-galactosyltransferase 2	1.33889	8.20822e-08
TC0700003724.rn.2	NM_033352	Abcd2	ATP-binding cassette, subfamily D (ALD), member 2	-1.20222	1.90299e-12
TC2000000353.rn.2	NM_053502	Abcg1	ATP-binding cassette, subfamily G (WHITE), member 1	-1.04535	2.90903e-09
TC0800002399.rn.2	NM_001106816	Abcg4	ATP-binding cassette, subfamily G (WHITE), member 4	-1.22635	9.97824e-09
TC0600002020.rn.2	NM_001008520	Abhd1	abhydrolase domain containing 1	-1.3206	1.26981e-07
TC1000003255.rn.2	NM_001107025	Abhd15	abhydrolase domain containing 15	-1.12929	4.08054e-07
TC1500001419.rn.2	NM_001007680	Abhd6	abhydrolase domain containing 6	-1.15346	2.45763e-09
TC1400002065.rn.2	NM_001001514	Ablim2	actin binding LIM protein family, member 2	-1.09374	1.15253e-12
TC0100004067.rn.2	NM_001099647	Abracl	ABRA C-terminal like	1.02856	1.03722e-09
TC0800003286.rn.2	ENSRNOT00000015265	Ackr4	atypical chemokine receptor 4	-1.55478	2.83285e-09
TC1000000598.rn.2	NM_130739	Acsl6	acyl-CoA synthetase long-chain family member 6	-1.08116	1.39408e-11
TC0100002479.rn.2	NM_001014162	Acsm5	acyl-CoA synthetase medium-chain family member 5	-1.30369	2.97505e-10
TC0100006886.rn.2	ENSRNOT00000024369	Adam8	ADAM metallopeptidase domain 8	1.73864	1.3084e-09
TC1100001209.rn.2	NM_024400	Adamts1	ADAM metallopeptidase with thrombospondin type 1 motif, 1	3.15556	1.28509e-16
TC0400003371.rn.2	NM_001107877	Adamts9	ADAM metallopeptidase with thrombospondin type 1 motif, 9	1.77018	1.29635e-12
TC0100001112.rn.2	NM_001012065	Adck4	aarF domain containing kinase 4	1.26039	1.37537e-11
TC1500000649.rn.2	NM_017191	Adra1a	adrenoceptor alpha 1A	-1.11507	1.51576e-08
TC1000002016.rn.2	NM_001111366	Afmid	arylformamidase	-1.00202	3.68476e-08
TC0600000639.rn.2	NM_001135899	Agmo	alkylglycerol monooxygenase	-1.24721	1.71009e-09
TC0400000618.rn.2	NM_173136	Akr1b8	aldo-keto reductase family 1, member B8	1.24553	1.79564e-07
TC0X00001581.rn.2	NM_013197	Alas2	5-aminolevulinate synthase 2	1.14988	0.000295252
TC1200001002.rn.2	NM_017260	Alox5ap	arachidonate 5-lipoxygenase activating protein	1.79278	8.82438e-13
TC1600000914.rn.2	NM_134454	Angpt2	angiopoietin 2	1.14644	8.9852e-08
TC0700002295.rn.2	NM_199115	Angptl4	angiopoietin-like 4	1.29797	3.11685e-07
TC1600001185.rn.2	ENSRNOT00000026680	Ankrd28	ankyrin repeat domain 28	1.04644	1.70994e-10
TC1800001040.rn.2	NM_001190372	Ankrd29	ankyrin repeat domain 29	-1.13493	2.52531e-09
TC0800003104.rn.2	NM_001106845	Ankrd34c	ankyrin repeat domain 34C	-1.2418	1.72969e-09
TC0200003740.rn.2	ENSRNOT00000057909	Ankub1	ankyrin repeat and ubiquitin domain containing 1 [Source:RGD Symbol;Acc:2320491]	-1.32828	5.73322e-09
TC0300003847.rn.2	ENSRNOT00000006349	Ano3	anoctamin 3	-1.2102	2.59331e-11
TC0100005853.rn.2	NM_031012	Anpep	alanyl (membrane) aminopeptidase	1.42949	1.10829e-09
TC1400000202.rn.2	ENSRNOT00000000092	Antxr2	anthrax toxin receptor 2	1.05166	1.83921e-10
TC0100007387.rn.2	NM_012904	Anxa1	annexin A1	2.30146	8.64093e-15
TC0800001028.rn.2	NM_019905	Anxa2	annexin A2	1.7216	1.37015e-15
TC1400001444.rn.2	NM_012823	Anxa3	annexin A3	1.07409	1.71871e-10
TC0900000697.rn.2	NM_019363	Aox1	aldehyde oxidase 1	-1.26761	4.08874e-08
TC0X00002442.rn.2	NM_031612	Apln	apelin	1.54438	2.41628e-09
TC0900000163.rn.2	NM_001106883	Apobec2	apolipoprotein B mRNA editing enzyme, catalytic polypeptide-like 2	-1.16825	3.4697e-07
TC0700003437.rn.2	NM_001025066	Apol9a	apolipoprotein L 9a	1.10493	6.89139e-06
TC0400001933.rn.2	NM_001003403	Apold1	apolipoprotein L domain containing 1	1.01956	9.50103e-05
TC0100000229.rn.2	NM_017134	Arg1	arginase 1	1.19962	1.3639e-09
TC1200001083.rn.2	NM_019289	Arpc1b	actin related protein 2/3 complex, subunit 1B	1.10718	3.80804e-09
TC0800003450.rn.2	NM_001135045	Arpp21	cAMP-regulated phosphoprotein 21	-1.00609	1.08296e-07
TC0100005735.rn.2	NM_001047853	Arrdc4	arrestin domain containing 4	1.05036	4.72089e-09
TC1300002212.rn.2	NM_012912	Atf3	activating transcription factor 3	1.09659	1.46452e-08
TC0100001614.rn.2	NM_001141935	Atp10a	ATPase, class V, type 10A	-1.01523	8.89049e-09
TC0100005007.rn.2	NM_001013147	Axl	Axl receptor tyrosine kinase	1.10592	1.89328e-10
TC1400002357.rn.2	NM_001107240	B3gnt2	UDP-GlcNAc:betaGal beta-1,3-N-acetylglucosaminyltransferase 2	1.26917	9.78153e-12
TC0600002468.rn.2	NM_001170568	Baz1a	bromodomain adjacent to zinc finger domain, 1A	1.29369	1.96127e-10
TC0800001264.rn.2	NM_133416	Bcl2a1	BCL2-related protein A1	1.27051	4.02797e-08
TC0100004940.rn.2	NM_001109422	Bcl3	B-cell CLL/lymphoma 3	1.30625	3.19505e-07
TC2000000511.rn.2	NM_001108531	Bicc1	BicC family RNA binding protein 1	1.32133	1.6824e-11
TC1500001461.rn.2	NM_012827	Bmp4	bone morphogenetic protein 4	-1.2483	2.03975e-07
TC0500003867.rn.2	NM_019262	C1qb	complement component 1, q subcomponent, B chain	1.29211	1.45715e-10
TC0500003868.rn.2	NM_001008524	C1qc	complement component 1, q subcomponent, C chain	1.15137	3.10188e-10
TC1000001412.rn.2	ENSRNOT00000003553	Ca10	Protein Ca10	-1.00114	1.20212e-06
TC0700003446.rn.2	NM_053351	Cacng2	calcium channel, voltage-dependent, gamma subunit 2	-1.03826	6.80492e-07
TC1300002248.rn.2	NM_182842	Camk1g	calcium/calmodulin-dependent protein kinase IG	-1.28201	1.69973e-09
TC1500000031.rn.2	ENSRNOT00000065644	Camk2g	calcium/calmodulin-dependent protein kinase II gamma	-1.05452	5.22564e-12
TC1500000033.rn.2	NM_133605	Camk2g	calcium/calmodulin-dependent protein kinase II gamma	-1.08522	6.16632e-12
TC1700001487.rn.2	NM_053874	Cap2	CAP, adenylate cyclase-associated protein, 2 (yeast)	-1.0396	8.7303e-11
TC0400001124.rn.2	NM_001013086	Capg	capping protein (actin filament), gelsolin-like	1.63612	1.4798e-13
TC0200004227.rn.2	NM_001109655	Car14	carbonic anhydrase 14	-1.15657	1.10278e-09
TC1900000922.rn.2	NM_001106165	Car7	carbonic anhydrase 7	-1.31807	1.88508e-09
TC0800000013.rn.2	NM_053736	Casp4	caspase 4, apoptosis-related cysteine peptidase	1.4867	2.37401e-06
TC2000001263.rn.2	NM_012522	Cbs	cystathionine beta synthase	-1.18567	4.59929e-08
TC0300003378.rn.2	ENSRNOT00000037015	Ccdc141	coiled-coil domain containing 141	-1.19735	6.13566e-09
TC0600000583.rn.2	ENSRNOT00000060006	Ccdc71l	coiled-coil domain containing 71-like [Source:RGD Symbol;Acc:1560812]	1.13772	1.1943e-05
TC1000001229.rn.2	NM_001105822	Ccl12	chemokine (C-C motif) ligand 12	1.6534	3.47972e-07
TC1000001226.rn.2	NM_031530	Ccl2	chemokine (C-C motif) ligand 2	5.50707	8.59848e-22
TC1000003430.rn.2	NM_013025	Ccl3	chemokine (C-C motif) ligand 3	3.53396	9.53312e-18
TC1000003428.rn.2	NM_001004202	Ccl6	chemokine (C-C motif) ligand 6	3.80826	1.12539e-14
TC1000001227.rn.2	NM_001007612	Ccl7	chemokine (C-C motif) ligand 7	3.48057	4.98018e-14
TC1000003427.rn.2	NM_001012357	Ccl9	chemokine (C-C motif) ligand 9	1.44011	2.71633e-05
TC0800003637.rn.2	NM_020542	Ccr1	chemokine (C-C motif) receptor 1	2.96333	5.72568e-14
TSUnmapped00000131.rn.2	NM_021866	Ccr2	chemokine (C-C motif) receptor 2	1.58218	6.58344e-06
TC0800001168.rn.2	ENSRNOT00000037665	Cd109	CD109 molecule	1.13653	5.74113e-06
TC1800001272.rn.2	NM_021744	Cd14	CD14 molecule	3.08576	1.56754e-15
TC0400001748.rn.2	NM_001107887	Cd163	CD163 molecule	1.73196	1.47088e-10
TC0400000195.rn.2	NM_031561	Cd36	CD36 molecule (thrombospondin receptor)	2.25191	8.12772e-12
TC1400001979.rn.2	NM_013127	Cd38	CD38 molecule	1.42374	7.27444e-14
TC0400003743.rn.2	NM_012705	Cd4	Cd4 molecule	-1.59978	8.88581e-08
TC0300003762.rn.2	NM_012924	Cd44	CD44 molecule (Indian blood group)	2.11204	6.33035e-16
TC1300001359.rn.2	NM_022269	Cd55	CD55 molecule, decay accelerating factor for complement	1.29202	3.68349e-06
TC0700000052.rn.2	NM_017125	Cd63	Cd63 molecule	1.50093	1.71277e-15
TC1000003088.rn.2	NM_001031638	Cd68	Cd68 molecule	1.43776	2.37674e-08
TC1800000616.rn.2	NM_013069	Cd74	Cd74 molecule, major histocompatibility complex, class II invariant chain	1.0162	9.32252e-05
TC1300000772.rn.2	NM_001192006	Cd84	CD84 molecule	-1.03108	9.25656e-09
TC0300004380.rn.2	NM_053383	Cd93	CD93 molecule	1.61838	1.01887e-07
TC0200000623.rn.2	NM_001168631	Cdh10	cadherin 10	-1.10486	4.22021e-09
TC1300000063.rn.2	NM_001012748	Cdh20	cadherin 20	-1.19569	7.2713e-09
TC1300001393.rn.2	NM_001100506	Cdk18	cyclin-dependent kinase 18	-1.04139	2.97616e-09
TC1000003668.rn.2	NM_024488	Cdk5rap3	CDK5 regulatory subunit associated protein 3	1.00239	1.34706e-09
TC0400002370.rn.2	NM_001191861	Cdk6	cyclin-dependent kinase 6	1.33594	5.30311e-09
TC0600002608.rn.2	NM_001025121	Cdkl1	cyclin-dependent kinase-like 1 (CDC2-related kinase)	-1.11809	1.96657e-10
TC0X00000361.rn.2	ENSRNOT00000005061	Cdkl5	cyclin-dependent kinase-like 5	-1.01418	1.40173e-06
TC2000000249.rn.2	NM_080782	Cdkn1a	cyclin-dependent kinase inhibitor 1A	1.07617	0.000146906
TC1800001393.rn.2	NM_052809	Cdo1	cysteine dioxygenase type 1	1.54971	1.5851e-14
TC1100001039.rn.2	NM_013154	Cebpd	CCAAT/enhancer binding protein (C/EBP), delta	2.75036	1.90231e-17
TC0100007593.rn.2	NM_001025415	Ch25h	cholesterol 25-hydroxylase	2.22206	4.22631e-14
TC0400000727.rn.2	ENSRNOT00000073039	Chl1	cell adhesion molecule L1-like	1.03019	6.02187e-10
TC0300003331.rn.2	NM_032083	Chn1	chimerin 1	-1.33187	5.65463e-09
TC1800001850.rn.2	ENSRNOT00000058177	Chn3	chimerin 3 [Source:RGD Symbol;Acc:1559751]	-1.09391	1.24734e-08
TC0400000642.rn.2	NM_031016	Chrm2	cholinergic receptor, muscarinic 2	-1.41549	1.41744e-12
TC0100001692.rn.2	NM_001106268	Chsy1	chondroitin sulfate synthase 1	1.016	5.42926e-10
TC0800002580.rn.2	NM_001015010	Cib2	calcium and integrin binding family member 2	-1.05639	6.87403e-10
TC0100001070.rn.2	NM_001107490	Cic	capicua transcriptional repressor (Cic), mRNA	1.08556	4.12404e-12
TC1500001134.rn.2	NM_001106058	Cldn10	claudin 10	-1.57155	1.74778e-12
TC1000000952.rn.2	NM_022393	Clec10a	C-type lectin domain family 10, member A	1.0685	2.69797e-06
TC0400001881.rn.2	NM_001134716	Clec12a	C-type lectin domain family 12, member A	1.10458	6.88525e-07
TC0400003708.rn.2	NM_001005890	Clec4a1	C-type lectin domain family 4, member A1	1.71891	1.92951e-07
TC0400003706.rn.2	NM_001005880	Clec4a2	C-type lectin domain family 4, member A2	1.35842	5.46817e-08
TC0400003707.rn.2	NM_001005891	Clec4a3	C-type lectin domain family 4, member A3	1.99886	3.11932e-12
TC0400001738.rn.2	NM_001003707	Clec4d	C-type lectin domain family 4, member D	1.39161	1.73284e-06
TC0400003711.rn.2	NM_001005897	Clec4e	C-type lectin domain family 4, member E	1.39081	3.10413e-10
TC0400002751.rn.2	NM_001109377	Clec5a	C-type lectin domain family 5, member A	1.88184	1.81685e-10
TC0400003862.rn.2	NM_001173386	Clec7a	C-type lectin domain family 7, member A	1.76688	3.65736e-08
TC2000001800.rn.2	NM_001002807	Clic1	chloride intracellular channel 1	2.34573	1.54009e-15
TC0400003224.rn.2	ENSRNOT00000021103	Cml3	camello-like 3	-2.57337	2.61625e-10
TC0700000227.rn.2	ENSRNOT00000065093	Cnn2	calponin 2 [Source:RGD Symbol;Acc:1589807]	1.20228	2.85004e-10
TC0400001518.rn.2	NM_013225	Cntn6	contactin 6	-1.03874	1.9141e-07
TC1600001009.rn.2	NM_001135009	Col4a1	collagen, type IV, alpha 1	1.04274	9.91149e-08
TC2000000432.rn.2	ENSRNOT00000001679	Col6a1	collagen, type VI, alpha 1	1.18589	2.03081e-08
TC1100000453.rn.2	NM_001107100	Col8a1	collagen, type VIII, alpha 1	1.05036	2.14539e-08
TC1300000476.rn.2	ENSRNOT00000030109	Colgalt2	collagen beta(1-O)galactosyltransferase 2	-1.04773	3.35748e-10
TC1000003259.rn.2	NM_139115	Coro6	coronin 6	-1.07616	6.8888e-08
TC0100006733.rn.2	NM_012812	Cox6a2	cytochrome c oxidase subunit VIa polypeptide 2	1.00003	5.8757e-07
TC0200000855.rn.2	NM_001270961	Cp	ceruloplasmin (ferroxidase)	1.22411	1.09406e-08
TC0700000761.rn.2	NM_001108098	Cpm	carboxypeptidase M	-1.17742	5.66264e-10
TC0200001496.rn.2	ENSRNOT00000072198	Crabp2	cellular retinoic acid binding protein 2 [Source:RGD Symbol;Acc:62070]	1.9859	2.07266e-09
TC0200001524.rn.2	NM_017244	Crabp2	cellular retinoic acid binding protein 2	1.97132	4.60149e-08
TC0100006522.rn.2	NM_053955	Crym	crystallin, mu	3.19555	7.24118e-15
TC0700001510.rn.2	NM_001170542	Csdc2	cold shock domain containing C2, RNA binding	-1.05775	7.66745e-08
TC0700001411.rn.2	NM_133555	Csf2rb	colony stimulating factor 2 receptor, beta, low-affinity (granulocyte-macrophage)	2.98493	8.13087e-17
TC0800003556.rn.2	NM_001108786	Csrnp1	cysteine-serine-rich nuclear protein 1	2.1237	1.29683e-14
TC0200004957.rn.2	NM_017074	Cth	cystathionine gamma-lyase	1.07648	3.65139e-08
TC0100001975.rn.2	NM_017097	Ctsc	cathepsin C	1.20028	2.26105e-09
TC0300004970.rn.2	NM_183330	Ctsz	cathepsin Z	1.20869	3.00539e-10
TC1400000252.rn.2	NM_139089	Cxcl10	chemokine (C-X-C motif) ligand 10	2.00754	1.12669e-06
TC1400000251.rn.2	NM_182952	Cxcl11	chemokine (C-X-C motif) ligand 11	2.96157	5.8976e-10
TC1700000140.rn.2	NM_001013137	Cxcl14	chemokine (C-X-C motif) ligand 14	1.44263	3.7707e-12
TC1400001503.rn.2	NM_053647	Cxcl2	chemokine (C-X-C motif) ligand 2	2.77992	3.10853e-09
TC1400001507.rn.2	NM_138522	Cxcl3	chemokine (C-X-C motif) ligand 3	1.47603	3.45909e-06
TC0200003331.rn.2	NM_019138	Cyp7b1	cytochrome P450, family 7, subfamily b, polypeptide 1	-1.07015	4.0702e-08
TC0200004857.rn.2	NM_031327	Cyr61	cysteine-rich, angiogenic inducer, 61	3.01779	1.54189e-13
TC0200000503.rn.2	NM_024159	Dab2	disabled 2, mitogen-responsive phosphoprotein	1.05176	1.05019e-07
TC1200001789.rn.2	NM_053626	Dao	D-amino-acid oxidase	-1.44181	1.30391e-09
TC0100001509.rn.2	NM_001289982	Dbp	D site of albumin promoter (albumin D-box) binding protein	-1.63451	1.87884e-11
TC1400002245.rn.2	NM_001270852	Ddc	dopa decarboxylase (aromatic L-amino acid decarboxylase)	-1.34111	1.65305e-08
TC2000001565.rn.2	NM_001037201	Ddx21	DEAD (Asp-Glu-Ala-Asp) box helicase 21	1.12162	1.28951e-09
TC1900000305.rn.2	NM_053563	Ddx39a	DEAD (Asp-Glu-Ala-Asp) box polypeptide 39A	1.14352	5.3941e-07
TC0900000930.rn.2	NM_022531	Des	desmin	1.02475	8.36803e-07
TC0600000642.rn.2	NM_019304	Dgkb	diacylglycerol kinase, beta	-1.08161	1.34439e-11
TC0300000761.rn.2	NM_130819	Dhrs9	dehydrogenase/reductase (SDR family) member 9	1.32089	1.27129e-07
TC0900001328.rn.2	NM_022946	Dlgap1	discs, large (Drosophila) homolog-associated protein 1	-1.01022	1.79034e-06
TC0X00002685.rn.2	NM_001005244	Dmd	dystrophin	-1.41884	3.42473e-07
TC1600000036.rn.2	Dnah12.aSep08	Dnah12	dynein, axonemal, heavy chain 12	-1.35296	4.02843e-08
TC0200000697.rn.2	ENSRNOT00000017372	Dnah5	Protein Dnah5	-1.31312	2.98907e-08
TC1300000660.rn.2	NM_001105965	Dpt	dermatopontin	1.5504	3.59295e-09
TC1300002223.rn.2	ENSRNOT00000005576	Dtl	denticleless E3 ubiquitin protein ligase homolog (Drosophila)	1.27698	1.48214e-06
TC1100000696.rn.2	NM_001109053	Dtx3l	deltex 3 like, E3 ubiquitin ligase	1.01663	7.1284e-06
TC1000000306.rn.2	NM_053769	Dusp1	dual specificity phosphatase 1	1.03515	3.15644e-05
TC0300004497.rn.2	NM_001108598	Dusp15	dual specificity phosphatase 15	-1.92181	1.05777e-13
TC0300000943.rn.2	NM_001107739	Dusp19	dual specificity phosphatase 19	-1.05939	2.26339e-09
TC0100003823.rn.2	NM_133578	Dusp5	dual specificity phosphatase 5	1.6295	4.637e-09
TC0700000599.rn.2	NM_053883	Dusp6	dual specificity phosphatase 6	1.5649	3.06054e-11
TC0500001734.rn.2	NM_053596	Ece1	endothelin converting enzyme 1	1.35137	9.66767e-13
TC1700001446.rn.2	mRNARGD7542134_1	Ecm2	ENCODES a protein that exhibits collagen binding (ortholog) AND collagen V binding (ortholog) AND heparin binding (ortholog) AND INVOLVED IN extracellular matrix organization (ortholog) AND positive regulation of cell-substrate adhesion (ortholog) AND FOUND IN extracellular matrix (ortholog) AND interstitial matrix (ortholog) AND INTERACTS WITH 17alpha-ethynylestradiol AND diuron AND dopamine	-1.40601	1.11267e-05
TC1800001251.rn.2	ENSRNOT00000072580	Ecscr	endothelial cell surface expressed chemotaxis and apoptosis regulator	1.00336	4.30696e-06
TC1700001537.rn.2	NM_012548	Edn1	endothelin 1	1.01871	3.30546e-05
TC1100002039.rn.2	NM_001106930	Efcab1	EF hand calcium binding domain 1	-1.38405	2.57819e-08
TC0100003059.rn.2	NM_001005907	Efemp2	EGF-containing fibulin-like extracellular matrix protein 2	1.25958	2.18767e-08
TC1800000272.rn.2	NM_012551	Egr1	early growth response 1	1.22006	4.72177e-07
TC0600001730.rn.2	NM_019335	Eif2ak2	eukaryotic translation initiation factor 2-alpha kinase 2	1.27961	1.63845e-10
TC1000003089.rn.2	NM_199372	Eif4a1	eukaryotic translation initiation factor 4A1	1.04732	1.18392e-12
TC1600001835.rn.2	NM_053857	Eif4ebp1	eukaryotic translation initiation factor 4E binding protein 1	1.03038	1.31626e-08
TC0500003363.rn.2	NM_001077651	Elavl4	ELAV like neuron-specific RNA binding protein 4	-1.00029	5.86304e-09
TC0X00002446.rn.2	NM_001191735	Elf4	E74-like factor 4 (ets domain transcription factor)	1.12042	9.40287e-09
TSUnmapped00000139.rn.2	NM_134383	Elovl6	ELOVL fatty acid elongase 6	-1.01238	6.69494e-07
TC0200004678.rn.2	ENSRNOT00000014155	Elovl6	ELOVL fatty acid elongase 6 [Source:RGD Symbol;Acc:620585]	-1.40622	1.9159e-06
TC0200002859.rn.2	NM_001191844	Elovl7	ELOVL fatty acid elongase 7	-1.15139	8.54005e-09
TC0400001941.rn.2	NM_012843	Emp1	epithelial membrane protein 1	2.51978	4.7131e-15
TC0100005414.rn.2	NM_030847	Emp3	epithelial membrane protein 3	1.94549	6.13206e-12
TC0100000231.rn.2	NM_019370	Enpp3	ectonucleotide pyrophosphatase/phosphodiesterase 3	1.81484	2.94571e-12
TC0300001989.rn.2	NM_053498	Entpd6	ectonucleoside triphosphate diphosphohydrolase 6	-1.01846	9.8034e-08
TC1300002080.rn.2	NM_001034090	Ephx1	epoxide hydrolase 1, microsomal (xenobiotic)	-1.08563	4.93265e-07
TC0200002783.rn.2	ENSRNOT00000070796	Erbb2ip	Erbb2 interacting protein	1.12578	1.53446e-11
TC0900002148.rn.2	NM_021687	Erbb4	erb-b2 receptor tyrosine kinase 4	-1.13708	4.90279e-10
TC0100004990.rn.2	NM_001170335	Erf	Ets2 repressor factor	1.02935	3.46209e-09
TC0200000408.rn.2	NM_022604	Esm1	endothelial cell-specific molecule 1	2.36039	6.4896e-13
TC1000003367.rn.2	NM_001044287	Evi2a	ecotropic viral integration site 2A	-1.30722	2.26878e-11
TC0100004426.rn.2	NM_019357	Ezr	ezrin	1.54849	5.77199e-12
TC1700000458.rn.2	NM_021698	F13a1	coagulation factor XIII, A1 polypeptide	1.10548	8.32765e-07
TC0200002648.rn.2	NM_053897	F2rl1	coagulation factor II (thrombin) receptor-like 1	1.0308	1.24926e-05
TC0200002103.rn.2	NM_013057	F3	coagulation factor III (thromboplastin, tissue factor)	1.11145	1.51076e-07
TC0200003266.rn.2	NM_145878	Fabp5	fatty acid binding protein 5, epidermal	1.14283	1.99633e-10
TC0300000274.rn.2	NM_001109885	Fam129b	family with sequence similarity 129, member B	1.55154	9.17627e-16
TC0200001567.rn.2	NM_001107690	Fam189b	family with sequence similarity 189, member B	-1.19327	2.60076e-07
TC0800000793.rn.2	NM_001108764	Fam219b	family with sequence similarity 219, member B	1.04779	1.07256e-09
TC0500003962.rn.2	NM_001007554	Fblim1	filamin binding LIM protein 1	1.13113	7.44146e-07
TC0400001406.rn.2	ENSRNOT00000009696	Fbln2	fibulin 2	2.02941	3.69829e-14
TC0300004073.rn.2	NM_031825	Fbn1	fibrillin 1	1.91276	5.21266e-11
TC0200004244.rn.2	NM_001100836	Fcgr1a	Fc fragment of IgG, high affinity Ia, receptor (CD64)	1.19068	5.16394e-08
TC1300001958.rn.2	NM_001135992_2	Fcgr2a	Fc gamma receptor II beta (LOC498276), mRNA	1.54774	9.13488e-13
TCUn_KL568483v100000001.rn.2	ENSRNOT00000058496	Fcgr2a	Fc gamma receptor II beta (LOC498276), mRNA	1.52249	1.25385e-11
TC1300001957.rn.2	NM_053843	Fcgr2a	Fc fragment of IgG, low affinity IIa, receptor	1.33804	4.63336e-13
TC1300001896.rn.2	NM_175756	Fcgr2b	Fc fragment of IgG, low affinity IIb, receptor	1.94276	5.3345e-13
TC1300000748.rn.2	NM_207603	Fcgr3a	Fc fragment of IgG, low affinity IIIa, receptor	1.3377	7.9395e-09
TC1500000581.rn.2	NM_012952	Fgf9	fibroblast growth factor 9	-1.1166	2.49581e-09
TC1400001231.rn.2	NM_199114	Fgfrl1	fibroblast growth factor receptor-like 1	1.08454	7.32348e-10
TC0400002231.rn.2	NM_053455	Fgl2	fibrinogen-like 2	1.30116	3.56014e-10
TC0500001613.rn.2	NM_024145	Fgr	FGR proto-oncogene, Src family tyrosine kinase	1.30252	9.51596e-11
TC2000001220.rn.2	NM_001012174	Fkbp5	FK506 binding protein 5	1.18711	8.97765e-07
TC0X00001297.rn.2	NM_001134599	Flna	filamin A, alpha	1.43903	3.37529e-11
TC0400000516.rn.2	NM_001191862	Flnc	filamin C, gamma	1.98898	7.93404e-13
TC1300000832.rn.2	ENSRNOT00000072243	Fmn2	Protein LOC100360457	-1.07015	2.00587e-08
TC0900002193.rn.2	NM_019143	Fn1	fibronectin 1	1.85252	7.96412e-10
TC1000002115.rn.2	NM_001109051	Fn3k	fructosamine 3 kinase	-1.22046	1.01603e-10
TC0100006166.rn.2	NM_001106283	Folr2	folate receptor 2 (fetal)	1.29801	0.000316105
TC0600001192.rn.2	NM_022197	Fos	FBJ osteosarcoma oncogene	1.90385	1.73241e-11
TC0100003054.rn.2	NM_012953	Fosl1	fos-like antigen 1	1.90659	2.88166e-09
TC0600001996.rn.2	NM_001013146	Fosl2	fos-like antigen 2	1.50539	4.0379e-12
TC0300004036.rn.2	ENSRNOT00000046659	Frmd5	FERM domain containing 5	-1.14139	1.84096e-09
TC0500000568.rn.2	ENSRNOT00000016839	Frmpd1	FERM and PDZ domain containing 1 [Source:RGD Symbol;Acc:1305229]	1.48096	1.17577e-07
TC0900001484.rn.2	NM_001106918	Fsd1	fibronectin type III and SPRY domain containing 1	-1.12982	1.19678e-06
TC1000003947.rn.2	NM_001012014	Ftsj3	FtsJ homolog 3 (E. coli)	1.01133	2.34093e-06
TC0100005180.rn.2	NM_001270688	Fxyd5	FXYD domain-containing ion transport regulator 5	1.1865	1.80302e-07
TC0100005506.rn.2	NM_017295	Gabra5	gamma-aminobutyric acid (GABA) A receptor, alpha 5	-1.07745	2.04201e-09
TC1400001713.rn.2	NM_012956	Gabrb1	gamma-aminobutyric acid (GABA) A receptor, beta 1	-1.21845	6.6669e-11
TC0100005500.rn.2	NM_024370	Gabrg3	gamma-aminobutyric acid (GABA) A receptor, gamma 3	-1.02986	1.09797e-05
TC0400003031.rn.2	NM_024127	Gadd45a	growth arrest and DNA-damage-inducible, alpha	1.63316	5.72e-14
TC1700001392.rn.2	NM_001077640	Gadd45g	growth arrest and DNA-damage-inducible, gamma	2.66783	3.66783e-16
TC0100007032.rn.2	NM_033237	Gal	galanin/GMAP prepropeptide	1.52499	7.02133e-09
TC0300003225.rn.2	NM_001015032	Galnt3	polypeptide N-acetylgalactosaminyltransferase 3	1.16182	5.73714e-07
TC1100000580.rn.2	NM_017195	Gap43	growth associated protein 43	1.02237	9.30835e-10
TC0200002319.rn.2	NM_133624	Gbp2	guanylate binding protein 2, interferon-inducible	2.19461	2.16527e-12
TC1500001485.rn.2	NM_024356	Gch1	GTP cyclohydrolase 1	1.42114	2.68447e-08
TC1700001531.rn.2	NM_001001511	Gcnt2	glucosaminyl (N-acetyl) transferase 2, I-branching enzyme	1.01597	1.15366e-05
TC0100007398.rn.2	NM_031776	Gda	guanine deaminase	2.56816	4.6214e-12
TC0X00000605.rn.2	NM_001106944	Gdpd2	glycerophosphodiester phosphodiesterase domain containing 2	-1.72812	1.34538e-10
TC0500000217.rn.2	NM_001106637	Gem	GTP binding protein overexpressed in skeletal muscle	1.27647	1.9908e-09
TC1000000507.rn.2	NM_001002819	Gfpt2	glutamine-fructose-6-phosphate transaminase 2	1.3139	3.53136e-07
TC1500000790.rn.2	NM_012750	Gfra2	GDNF family receptor alpha 2	-1.12223	8.7596e-05
TC1500001774.rn.2	NM_053388	Gjb6	gap junction protein, beta 6	-1.67282	3.02467e-08
TC1200001235.rn.2	ENSRNOT00000001797	Gjc3	gap junction protein, gamma 3	-1.58339	1.80383e-08
TC0800000735.rn.2	NM_181382	Gldn	gliomedin	3.24883	6.74034e-13
TC0700002698.rn.2	NM_001011987	Glipr1	GLI pathogenesis-related 1	1.43076	1.28577e-11
TC0500000545.rn.2	ENSRNOT00000019916	Glipr2	GLI pathogenesis-related 2	1.9949	2.52115e-11
TC0100007499.rn.2	ENSRNOT00000019816	Glis3	GLIS family zinc finger 3 [Source:RGD Symbol;Acc:1565505]	1.00217	9.84954e-06
TC0100005070.rn.2	NM_181091	Gmfg	glia maturation factor, gamma	1.0971	1.87325e-11
TC0700000176.rn.2	NM_024138	Gng7	guanine nucleotide binding protein (G protein), gamma 7	-1.24426	1.87171e-07
TC0700001823.rn.2	NM_022215	Gpd1	glycerol-3-phosphate dehydrogenase 1 (soluble)	1.08805	3.90821e-08
TC0400000875.rn.2	NM_133298	Gpnmb	glycoprotein (transmembrane) nmb	2.4217	9.81059e-15
TC1800001183.rn.2	NM_001071777	Gpr17	G protein-coupled receptor 17	-1.15457	4.32649e-10
TC0X00001431.rn.2	NM_001024925	Gpr34	G protein-coupled receptor 34	-1.74162	1.54149e-11
TC0400002550.rn.2	NM_057201	Gpr37	G protein-coupled receptor 37	-1.19695	1.08271e-13
TC1300001457.rn.2	NM_145784	Gpr37l1	G protein-coupled receptor 37-like 1	-1.0355	5.99438e-10
TC1400001204.rn.2	NM_001109096	Gpr75	G protein-coupled receptor 75	-1.38223	2.26714e-09
TC0400001936.rn.2	NM_001079890	Gprc5a	G protein-coupled receptor, class C, group 5, member A	1.33054	1.13958e-07
TC0100006502.rn.2	NM_001106304	Gprc5b	G protein-coupled receptor, class C, group 5, member B	-1.05849	1.87898e-13
TC0600002699.rn.2	NM_183403	Gpx2	glutathione peroxidase 2	4.41519	2.87679e-17
TC0X00001097.rn.2	NM_001112742	Gria3	glutamate receptor, ionotropic, AMPA 3	-1.08021	2.39921e-09
TC0400003948.rn.2	NM_012574	Grin2b	glutamate receptor, ionotropic, N-methyl D-aspartate 2B	-1.23105	6.31536e-10
TC0500002719.rn.2	NM_001198583	Grin3a	glutamate receptor, ionotropic, N-methyl-D-aspartate 3A	-1.16119	9.63783e-12
TC0400000222.rn.2	NM_001105712	Grm3	glutamate receptor, metabotropic 3	-1.73628	9.85039e-13
TC0200004449.rn.2	NM_031154	Gstm7	glutathione S-transferase, mu 7	-1.12941	4.54414e-08
TC0200003930.rn.2	NM_017090	Gucy1a3	guanylate cyclase 1, soluble, alpha 3	-1.24959	5.37075e-06
TC0900000587.rn.2	NM_001013171	Gulp1	GULP, engulfment adaptor PTB domain containing 1	-1.17976	6.78424e-06
TC0800002772.rn.2	NM_001106831	Hacd3	3-hydroxyacyl-CoA dehydratase 3	-1.09084	7.38252e-05
TC1000004399.rn.2	NM_001013853	Hba-a1	hemoglobin alpha, adult chain 1	2.99038	7.91801e-10
TC1000004401.rn.2	NM_013096	Hba1	hemoglobin, alpha 1	2.58036	9.70954e-09
TC1000004400.rn.2	ENSRNOT00000048977	Hba2	hemoglobin, alpha 2	2.54591	1.10868e-08
TC0100006234.rn.2	NM_033234	Hbb	hemoglobin, beta	3.63203	2.48205e-11
TCUn_AABR07024041v100000002.rn.2	ENSRNOT00000019913	Hbb-b1	hemoglobin, beta adult major chain [Source:RGD Symbol;Acc:1595848]	4.08305	4.6416e-11
TSUnmapped00000112.rn.2	NM_198776	Hbb-b1	hemoglobin, beta adult major chain	3.77691	4.28306e-12
TC1800001269.rn.2	NM_012945	Hbegf	heparin-binding EGF-like growth factor	1.97971	1.09831e-13
TC0400001404.rn.2	NM_001106610	Hdac11	histone deacetylase 11	-1.08897	2.86432e-10
TC0100003536.rn.2	NM_001107608	Hectd2	HECT domain containing E3 ubiquitin protein ligase 2	1.45062	3.57135e-07
TC1900000415.rn.2	NM_001191817	Hhip	Hedgehog-interacting protein	-1.13528	2.28501e-07
TC0400000509.rn.2	mRNARGD7694043_1	Hilpda	ENCODES a protein that exhibits receptor binding (ortholog) AND INVOLVED IN autocrine signaling (ortholog) AND positive regulation of cell proliferation (ortholog) AND positive regulation of cytokine production (ortholog) AND FOUND IN cell surface (ortholog) AND extracellular space (ortholog) AND lipid particle (ortholog) AND INTERACTS WITH manganese(II) chloride AND 1 10-phenanthroline (ortholog…	1.55261	2.22702e-09
TC1700000665.rn.2	ENSRNOT00000047696	Hist1h2ac	Histone H2A	1.14727	9.70839e-06
TC1700001833.rn.2	ENSRNOT00000073901	Hist1h2ail	Histone H3.1	1.12133	7.27059e-06
TC0200001754.rn.2	NM_001107698	Hist2h3c2	histone cluster 2, H3c2	1.03101	1.17035e-06
TC0400003158.rn.2	NM_012735	Hk2	hexokinase 2	1.06788	9.64763e-10
TC1900000145.rn.2	NM_012580	Hmox1	heme oxygenase 1	3.51878	2.95293e-18
TC0300002629.rn.2	NM_031044	Hnmt	histamine N-methyltransferase	-1.06904	7.90007e-10
TC1600001566.rn.2	NM_024390	Hpgd	hydroxyprostaglandin dehydrogenase 15 (NAD)	1.12325	3.56429e-07
TC0200004843.rn.2	NM_001100518	Hs2st1	heparan sulfate 2-O-sulfotransferase 1	1.26433	1.39008e-11
TC1200001340.rn.2	NM_031970	Hspb1	heat shock protein B1	2.33805	2.27916e-17
TC1100001066.rn.2	NM_021857	Htr1f	5-hydroxytryptamine (serotonin) receptor 1F, G protein-coupled	-1.0573	3.38379e-05
TC2000001040.rn.2	NM_212505	Ier3	immediate early response 3	1.1729	2.40354e-07
TC1000000470.rn.2	NM_172019	Ifi47	interferon gamma inducible protein 47	1.25797	1.62897e-11
TC0300003192.rn.2	NM_001109199	Ifih1	interferon induced with helicase C domain 1	1.57562	4.51354e-05
TC0100007596.rn.2	ENSRNOT00000054756	Ifit1lb	Protein Ifit1lb	1.09371	3.70535e-06
TC0100003517.rn.2	NM_001007694	Ifit3	interferon-induced protein with tetratricopeptide repeats 3	1.65345	8.06004e-08
TC0100002874.rn.2	NM_001106314	Ifitm1	interferon induced transmembrane protein 1	2.59214	4.37813e-13
TC0100006918.rn.2	NM_001136124	Ifitm3	interferon induced transmembrane protein 3	1.54682	2.36977e-09
TC0600002367.rn.2	NM_019242	Ifrd1	interferon-related developmental regulator 1	1.24819	3.27077e-10
TC0700000447.rn.2	NM_001082477	Igf1	insulin-like growth factor 1	-1.2678	1.09214e-07
TC1000004382.rn.2	ENSRNOT00000073646	Igsf7	immunoglobulin superfamily, member 7 [Source:RGD Symbol;Acc:1592119]	1.00129	0.000135579
TC1000000666.rn.2	NM_001008765	Igtp	interferon gamma induced GTPase	1.69318	1.36125e-05
TC0100000858.rn.2	NM_133519	Il11	interleukin 11	2.52062	1.0693e-13
TC0400001683.rn.2	NM_001107883	Il17ra	interleukin 17 receptor A	1.57972	3.38356e-12
TC0300004147.rn.2	NM_031512	Il1b	interleukin 1 beta	1.18178	0.000117698
TC0900000535.rn.2	NM_013123	Il1r1	interleukin 1 receptor, type I	1.65766	5.8027e-11
TC0900000532.rn.2	NM_053953	Il1r2	interleukin 1 receptor, type II	2.56636	7.94891e-11
TC0300000017.rn.2	NM_022194	Il1rn	interleukin 1 receptor antagonist	2.65264	8.00723e-14
TC0100003458.rn.2	NM_001014166	Il33	interleukin 33	1.1306	4.84803e-05
TC0100002575.rn.2	NM_133380	Il4r	interleukin 4 receptor	1.27925	1.42949e-10
TC0400000061.rn.2	NM_012589	Il6	interleukin 6	2.10953	1.66283e-07
TC1700001906.rn.2	NM_017128	Inhba	inhibin beta-A	1.19099	7.02909e-06
TC0400002954.rn.2	NM_001109022	Inmt	indolethylamine N-methyltransferase	1.068	1.72625e-06
TC1500001178.rn.2	ENSRNOT00000014859	Ipo5	importin 5	1.12812	8.87226e-10
TC0X00000233.rn.2	LOC685244.aSep08-unspliced	Iqsec2	IQ motif and Sec7 domain 2	-1.01239	6.61698e-07
TC0600002900.rn.2	NM_001012470	Irf2bpl	interferon regulatory factor 2 binding protein-like	1.13718	6.1541e-10
TC0100006940.rn.2	NM_001033691	Irf7	interferon regulatory factor 7	1.62994	7.79375e-09
TC0500004231.rn.2	NM_001106700	Isg15	ISG15 ubiquitin-like modifier	2.05974	4.3742e-10
TC0700004001.rn.2	NM_001108118	Itga5	integrin, alpha 5 (fibronectin receptor, alpha polypeptide)	1.61885	1.58647e-11
TC0100002629.rn.2	NM_001033998	Itgal	integrin, alpha L	1.07055	3.54078e-10
TC0100002676.rn.2	NM_012711	Itgam	integrin, alpha M	1.58725	1.77863e-12
TC0100002677.rn.2	ENSRNOT00000054983	Itgax	integrin, alpha X	1.04904	5.96537e-07
TC2000001306.rn.2	NM_001037780	Itgb2	integrin, beta 2	1.14223	1.93519e-11
TC1700002140.rn.2	ENSRNOT00000071017	Itih5	inter-alpha (globulin) inhibitor H5	-1.00866	8.19658e-08
TC0X00002065.rn.2	NM_001025712	Itm2a	integral membrane protein 2A	-1.97413	6.58611e-16
TC0500003159.rn.2	NM_021835	Jun	jun proto-oncogene	1.53215	1.21288e-12
TC1900001216.rn.2	NM_021836	Junb	jun B proto-oncogene	1.87323	7.0803e-13
TC0500003194.rn.2	NM_001107947	Kank4	KN motif and ankyrin repeat domains 4	-1.24959	5.31373e-09
TC0100007802.rn.2	Kcnip2andKchip2.aSep08	Kchip2	A-type potassium channel modulatory protein 2Kv channel-interacting protein 2	-1.01224	2.13282e-06
TC0200001955.rn.2	NM_012970	Kcna2	potassium channel, voltage gated shaker related subfamily A, member 2	-1.16144	1.4133e-12
TC1900001576.rn.2	NM_001107435	Kcng4	potassium channel, voltage gated modifier subfamily G, member 4	-1.0263	1.7588e-07
TC0300003194.rn.2	NM_131912	Kcnh7	potassium channel, voltage gated eag related subfamily H, member 7	-1.37994	2.30432e-07
TC0300004107.rn.2	NM_032462	Kcnip3	Kv channel interacting protein 3, calsenilin	-1.61797	4.64766e-05
TC1400000666.rn.2	NM_181365	Kcnip4	Kv channel interacting protein 4	-1.15653	2.43456e-09
TC1000001867.rn.2	NM_053314	Kcnj16	potassium channel, inwardly rectifying subfamily J, member 16	-1.28035	6.20229e-10
TC1700002046.rn.2	NM_031642	Klf6	Kruppel-like factor 6	1.34119	1.79479e-07
TC0300002191.rn.2	NM_017208	Lbp	lipopolysaccharide binding protein	3.09997	6.97098e-12
TC1900001745.rn.2	NM_017024	Lcat	lecithin cholesterol acyltransferase	-1.86757	3.47678e-11
TC0300002875.rn.2	NM_130741	Lcn2	lipocalin 2	3.61468	1.98352e-12
TC0600000389.rn.2	NM_001014075	Ldah	lipid droplet associated hydrolase	-1.00099	3.85254e-05
TC0100001528.rn.2	NM_017025	Ldha	lactate dehydrogenase A	1.57607	8.79357e-15
TC0300005099.rn.2	ENSRNOT00000006812	Ldlrad3	Protein Ldlrad3	-1.09948	3.29579e-11
TC1500000244.rn.2	NM_031832	Lgals3	lectin, galactoside-binding, soluble, 3	2.49532	1.99193e-14
TC0100003566.rn.2	NM_145769	Lgi1	leucine-rich, glioma inactivated 1	-1.47981	1.34897e-12
TC0700002724.rn.2	NM_001106784	Lgr5	leucine rich repeat containing G protein coupled receptor 5	-1.30287	8.8167e-12
TC1400000901.rn.2	NM_022196	Lif	leukemia inhibitory factor	1.30658	7.51636e-08
TC0100004809.rn.2	NM_001013894	Lilrb4	leukocyte immunoglobulin-like receptor, subfamily B, member 4	3.10069	1.65597e-15
TC0100000627.rn.2	NM_001106214	Lix1	limb and CNS expressed 1	-1.54894	1.6895e-11
TC0400001557.rn.2	NM_001008562	Lmcd1	LIM and cysteine-rich domains 1	1.91698	3.50432e-13
TC0100002239.rn.2	NM_001113223	LOC100134871	beta globin minor gene	3.00091	1.79624e-10
TC0600000152.rn.2	ENSRNOT00000040329	LOC100359600	karyopherin alpha 2-like	1.00482	1.1907e-10
TC0300000461.rn.2	mRNARGD2366033_1	LOC100362149	ribosomal protein S20-like	1.07138	5.44113e-09
TC0600001403.rn.2	ENSRNOT00000057271	LOC100909605	serine protease inhibitor A3F-like [Source:RGD Symbol;Acc:6502633]	4.13102	3.77411e-14
TC0600001422.rn.2	ENSRNOT00000044152	LOC100909605	serine protease inhibitor A3F-like [Source:RGD Symbol;Acc:6502633]	4.03152	1.56913e-13
TC2000000327.rn.2	ENSRNOT00000072213	LOC100909911	40S ribosomal protein S20-like [Source:RGD Symbol;Acc:6500917]	1.12592	1.53372e-07
TC0200001497.rn.2	ENSRNOT00000070881	LOC100910255	nestin-like	1.16513	5.55906e-06
TC0500000868.rn.2	NR_110678	LOC100910558	uncharacterized LOC100910558	-1.4063	3.26409e-10
TC1700001421.rn.2	mRNARGD7677588_1	LOC100910978	INTERACTS WITH aflatoxin B1 (ortholog) AND carmustine (ortholog) AND copper atom (ortholog)	-1.99175	6.22161e-09
TC0300002357.rn.2	NR_110672	LOC100911177	uncharacterized LOC100911177	1.39385	2.47799e-13
TC0900001927.rn.2	ENSRNOT00000073557	LOC100911874	solute carrier family 40 member 1-like [Source:RGD Symbol;Acc:6490105]	-1.76427	2.28562e-08
TC1900001283.rn.2	mRNARGD7697195_1	LOC102546732	uncharacterized LOC102546732	-2.03007	1.41727e-12
TC0200002821.rn.2	mRNARGD7519051_1	LOC102549756	inter-alpha-trypsin inhibitor heavy chain H5-like	-1.09929	1.02362e-07
TC1000004069.rn.2	mRNARGD7734660_1	LOC102549836	uncharacterized LOC102549836	-1.02017	3.88565e-08
TC0700003818.rn.2	ENSRNOT00000072309	LOC102551901	protein lifeguard 2-like	-1.01732	1.13128e-07
TC0100005297.rn.2	mRNARGD7704596_1	LOC102555051	zinc finger protein 709-like	-1.17718	4.18122e-05
TC0400003231.rn.2	mRNARGD7567031_1	LOC102556148	ENCODES a protein that exhibits N-acetyltransferase activity (inferred) AND INVOLVED IN metabolic process (inferred)	-1.08758	1.82772e-08
TC1000000673.rn.2	NM_031537	LOC24906	RoBo-1	1.30573	0.000190985
TC0600001406.rn.2	NM_182474	LOC299282	Serine protease inhibitor	1.00544	2.33008e-06
TC1300002278.rn.2	NM_001135992	LOC498276	Fc gamma receptor II beta	1.4025	2.52004e-12
TC1300002277.rn.2	BC159405	LOC498276	Fc gamma receptor II beta	1.34045	2.19951e-10
TC0400001640.rn.2	NM_001024334	LOC500300	similar to hypothetical protein MGC6835	1.0965	0.00230609
TC0X00000185.rn.2	ENSRNOT00000059744	LOC681355	similar to potassium channel tetramerisation domain containing 12b	-1.58343	2.87192e-11
TC1700002166.rn.2	mRNARGD6668588_1	LOC684327	similar to inter-alpha (globulin) inhibitor H5	-1.26972	7.0589e-10
TC1700001808.rn.2	mRNARGD7511701_1	LOC684841	ENCODES a protein that exhibits DNA binding (inferred) AND protein heterodimerization activity (inferred) AND INVOLVED IN nucleosome assembly (inferred) AND FOUND IN extracellular vesicular exosome (ortholog) AND nucleus (ortholog) AND INTERACTS WITH 17beta-estradiol (ortholog) AND 2 3 7 8-tetrachlorodibenzodioxine (ortholog) AND 2-methylcholine (ortholog)	1.05458	7.01523e-06
TC1600000844.rn.2	NM_001115043	LOC684871	similar to Protein C8orf4 (Thyroid cancer protein 1) (TC-1)	1.53453	1.55429e-10
TC0200002317.rn.2	ENSRNOT00000037181	LOC685067	similar to guanylate binding protein family, member 6	1.2581	4.39982e-06
TC0900000612.rn.2	ENSRNOT00000059159	LOC685203	hypothetical protein LOC685203	-1.22187	3.05441e-09
TSUnmapped00000058.rn.2	NM_001111269	LOC689064	beta-globin	1.62626	7.15022e-06
TC0100008016.rn.2	LOC690948.aSep08	LOC690948	similar to paired-Ig-like receptor A11similar to paired-Ig-like receptor B	1.51007	4.25884e-09
TC1800001428.rn.2	NM_017061	Lox	lysyl oxidase	2.54862	3.72148e-13
TC0600000851.rn.2	NM_001108024	Lrfn5	leucine rich repeat and fibronectin type III domain containing 5	-1.06656	7.33022e-09
TC0900000116.rn.2	NM_001009717	Lrg1	leucine-rich alpha-2-glycoprotein 1	1.36342	1.09008e-07
TC1100000806.rn.2	NM_145083	Lrrc15	leucine rich repeat containing 15	1.21792	0.000230832
TC0300001220.rn.2	NM_001107753	Lrrc4c	leucine rich repeat containing 4C	-1.10524	2.42722e-08
TC0400000852.rn.2	NM_001109231	Lrrc61	leucine rich repeat containing 61	-1.20594	3.81438e-05
TC0600002384.rn.2	NM_030856	Lrrn3	leucine rich repeat neuronal 3	-1.10805	5.832e-10
TC0400001204.rn.2	NM_001134746	Lrrtm4	leucine rich repeat transmembrane neuronal 4	-1.05196	7.53179e-09
TC0100002921.rn.2	NM_001025420	Lsp1	lymphocyte-specific protein 1	1.70859	3.14082e-14
TC0700003351.rn.2	mRNARGD2696665_1	Ly6c	INTERACTS WITH 2 6-dinitrotoluene AND all-trans-retinoic acid AND ammonium chloride	1.19853	6.76086e-05
TSUnmapped00000126.rn.2	NM_020103	Ly6c	Ly6-C antigen	1.10943	1.328e-05
TC7_KL567988v1_random00000001.rn.2	ENSRNOT00000070875	Ly6c	Ly6-C antigen (Ly6c), mRNA	1.0087	0.000131456
TC0100006404.rn.2	NM_001106286	Lyve1	lymphatic vessel endothelial hyaluronan receptor 1	1.03266	3.08401e-07
TC0700001450.rn.2	NM_001130573	Maff	v-maf avian musculoaponeurotic fibrosarcoma oncogene homolog F	1.53216	1.21402e-08
TC0100007425.rn.2	ENSRNOT00000034216	Mamdc2	MAM domain containing 2	-1.04621	2.17477e-06
TC0X00000387.rn.2	NM_001035007	Mbtps2	membrane-bound transcription factor peptidase, site 2	-1.01561	0.000135815
TC0400003307.rn.2	NM_001107873	Mcm2	minichromosome maintenance complex component 2	1.18116	1.29924e-06
TC0900001697.rn.2	NM_001191805	Mcm3	minichromosome maintenance complex component 3	1.16282	9.70506e-07
TC1900000146.rn.2	NM_001106170	Mcm5	minichromosome maintenance complex component 5	1.43329	1.54036e-05
TC1300001348.rn.2	NM_017287	Mcm6	minichromosome maintenance complex component 6	1.76486	3.75666e-11
TC0700000619.rn.2	NM_001135814	Mgat4c	MGAT4 family, member C	-1.13779	3.64074e-11
TC1800000607.rn.2	NM_001012353	MGC108823	similar to interferon-inducible GTPase	1.47468	2.49654e-05
TC0400003973.rn.2	NM_012862	Mgp	matrix Gla protein	2.09106	1.81966e-13
TC0200001116.rn.2	NM_001106430	Mgst2	microsomal glutathione S-transferase 2	1.64312	2.97592e-09
TC0300001599.rn.2	NR_032264	Mir147	microRNA 147	2.72057	2.31946e-13
TC0100006841.rn.2	NM_001271366	Mki67	marker of proliferation Ki-67	1.1393	6.87204e-05
TC0800002966.rn.2	ENSRNOT00000064754	Mlip	muscular LMNA-interacting protein [Source:MGI Symbol;Acc:MGI:1916892]	-1.15231	0.000450049
TC0800000042.rn.2	NM_053963	Mmp12	matrix metallopeptidase 12	1.46619	1.42237e-08
TC0700000048.rn.2	NM_001107159	Mmp19	matrix metallopeptidase 19	1.84238	1.65757e-12
TC0800000043.rn.2	NM_133523	Mmp3	matrix metallopeptidase 3	2.24022	4.29051e-11
TC0500000330.rn.2	NM_001135780	Mms22l	MMS22-like, DNA repair protein	1.03409	2.00915e-05
TC0100007280.rn.2	ENSRNOT00000036564	Ms4a12	membrane-spanning 4-domains, subfamily A, member 12	1.30248	3.19047e-05
TC0100007289.rn.2	ENSRNOT00000033795	Ms4a6a	membrane-spanning 4-domains, subfamily A, member 6A	1.62315	7.90082e-08
TC0X00000552.rn.2	NM_030863	Msn	moesin	1.42592	2.08885e-12
TC1600001725.rn.2	NM_001191939	Msr1	macrophage scavenger receptor 1	3.41992	5.31448e-16
TC1700001024.rn.2	ENSRNOT00000057898	Mt1a	metallothionein 1a	2.36867	1.20151e-11
TC1900001016.rn.2	NM_138826	Mt1a	metallothionein 1a	2.34824	2.56194e-11
TC2000000120.rn.2	ENSRNOT00000047663	Mt1m	metallothionein 1M	1.44858	5.53649e-12
TC1900001017.rn.2	NM_001137564	Mt2A	metallothionein 2A	1.44135	1.15201e-11
TC1900001410.rn.2	NM_001191558	Mtss1l	metastasis suppressor 1-like	-1.03804	5.98878e-11
TC1100001396.rn.2	NM_001271058	Mx1	myxovirus (influenza virus) resistance 1	1.93555	3.37788e-09
TC1100000369.rn.2	NM_134350	Mx2	myxovirus (influenza virus) resistance 2	2.57759	3.17332e-11
TC0700001200.rn.2	NM_012603	Myc	myelocytomatosis oncogene	2.92545	2.36484e-17
TC0800003545.rn.2	NM_198130	Myd88	myeloid differentiation primary response 88	1.38764	4.22596e-09
TC1300000629.rn.2	NM_030865	Myoc	myocilin, trabecular meshwork inducible glucocorticoid response	-1.38113	2.36992e-05
TC0100007647.rn.2	NM_001191636	Myof	myoferlin	1.05432	5.51984e-09
TC0900000634.rn.2	NM_001014216	Nabp1	nucleic acid binding protein 1	1.15564	3.34309e-09
TC0600000585.rn.2	NM_177928	Nampt	nicotinamide phosphoribosyltransferase	1.13033	1.977e-09
TC0300004385.rn.2	NM_001191966	Napb	N-ethylmaleimide-sensitive factor attachment protein, beta	-1.09774	1.30202e-07
TC0100001544.rn.2	NM_138529	Nav2	neuron navigator 2	1.17396	2.30626e-06
TC1600000312.rn.2	NM_031653	Ncan	neurocan	2.00193	1.11436e-15
TC0700001409.rn.2	NM_001127304	Ncf4	neutrophil cytosolic factor 4	1.38586	5.23562e-09
TC0400001066.rn.2	ENSRNOT00000009094	Ndnf	neuron-derived neurotrophic factor [Source:RGD Symbol;Acc:1311080]	-1.1518	1.73002e-08
TC0X00000048.rn.2	NM_001108814	Ndp	Norrie disease (pseudoglioma)	-1.06126	1.37506e-10
TC0X00000051.rn.2	NM_001108814_2	Ndp	Norrie disease (pseudoglioma) (Ndp), mRNA	-1.07024	6.38139e-09
TC0300004595.rn.2	NM_001013923	Ndrg3	NDRG family member 3	-1.02431	9.33344e-07
TC0200002132.rn.2	NM_001191849	Ndst4	N-deacetylase/N-sulfotransferase (heparan glucosaminyl) 4	-1.20903	1.97286e-08
TC0300000459.rn.2	NM_001277232	Nek6	NIMA-related kinase 6	1.04621	3.57442e-12
TC1100001582.rn.2	NM_001009678	Nepro	nucleolus and neural progenitor protein	1.10136	2.77221e-09
TC0200001525.rn.2	NM_012987	Nes	nestin	1.44352	6.41475e-07
TC1600000975.rn.2	ENSRNOT00000026370	NEWGENE_1582994	DCN1, defective in cullin neddylation 1, domain containing 2	-1.0288	2.98723e-06
TC1700000212.rn.2	NM_053727	Nfil3	nuclear factor, interleukin 3 regulated	1.50684	4.62263e-10
TC0600002478.rn.2	NM_001105720	Nfkbia	nuclear factor of kappa light polypeptide gene enhancer in B-cells inhibitor, alpha	1.47431	2.20734e-09
TC1100000492.rn.2	NM_001107095	Nfkbiz	nuclear factor of kappa light polypeptide gene enhancer in B-cells inhibitor, zeta	1.01455	1.26198e-07
TC0400001678.rn.2	NM_021595	Ninj2	ninjurin 2	-1.08844	1.58221e-09
TC0400001679.rn.2	TCONS_00080715	Ninj2	ninjurin 2 (Ninj2), mRNA. Chalmel, et. al. Testis-expressed Unannotated Transcripts (TUTs)	-1.20851	3.41511e-08
TC1000002643.rn.2	NM_001106995	Nipal4	NIPA-like domain containing 4	-1.31782	1.47521e-07
TC0500001559.rn.2	ENSRNOT00000056229	Nkain1	Na+/K+ transporting ATPase interacting 1 [Source:RGD Symbol;Acc:1561205]	1.17899	2.19016e-07
TC0100000290.rn.2	ENSRNOT00000047224	Nkain2	Na+/K+ transporting ATPase interacting 2 [Source:RGD Symbol;Acc:2323702]	-1.00775	0.001243
TC0X00000616.rn.2	NM_134336	Nlgn3	neuroligin 3	-1.11216	1.70488e-07
TC0500004078.rn.2	NM_001037556	Nmnat1	nicotinamide nucleotide adenylyltransferase 1	-1.32439	0.000111448
TC0100007498.rn.2	MTA_TR1900004566.mm	NONMMUG021102	Non-coding transcript identified by NONCODE: Linc	1.06857	1.17689e-06
TC0300003277.rn.2	MTA_TR0200013260.mm	NONMMUG023347	Non-coding transcript identified by NONCODE: Linc	-1.08347	2.85176e-08
TC0300004223.rn.2	MTA_TR0200016622.mm	NONMMUG024767	Non-coding transcript identified by NONCODE: Exonic	-1.14122	3.39429e-07
TC0X00002546.rn.2	MTA_TR0X00006450.mm	NONMMUG045017	Non-coding transcript identified by NONCODE: Linc	-1.02359	2.73048e-06
TC1000001174.rn.2	NM_012611	Nos2	nitric oxide synthase 2, inducible	1.7102	1.73126e-07
TC1000001175.rn.2	Nos2.bSep08	Nos2	nitric oxide synthase 2, inducible	1.47473	3.80856e-07
TC0400002185.rn.2	NM_021838	Nos3	nitric oxide synthase 3, endothelial cell	1.05566	6.55186e-07
TC1000002512.rn.2	NM_012992	Npm1	nucleophosmin (nucleolar phosphoprotein B23, numatrin)	1.06746	1.7917e-11
TC1900001321.rn.2	NM_013131	Nr3c2	nuclear receptor subfamily 3, group C, member 2	-1.10053	9.63826e-09
TC1800001211.rn.2	NM_178096	Nrep	neuronal regeneration related protein	-1.60571	1.66453e-08
TC1700000608.rn.2	NM_001106109	Nrsn1	neurensin 1	-1.07917	3.24938e-06
TC0800000956.rn.2	NM_201418	Ns5atp9	NS5A (hepatitis C virus) transactivated protein 9	1.43489	4.22283e-07
TC0800001254.rn.2	NM_021576	Nt5e	5 nucleotidase, ecto	1.15535	3.92943e-08
TC0800002151.rn.2	NM_017354	Ntm	neurotrimin	-1.22354	8.89784e-10
TC1800000701.rn.2	NM_001106139	Oacyl	O-acyltransferase like	-1.04815	3.12631e-05
TC1200000677.rn.2	NM_138913	Oas1a	2-5 oligoadenylate synthetase 1A	1.91225	8.89138e-11
TC1200001637.rn.2	NM_144752	Oas1b	2-5 oligoadenylate synthetase 1B	1.38841	2.45461e-08
TC1200000697.rn.2	NM_001009680_2	Oas1i	2 ' -5 ' oligoadenylate synthetase 1I (Oas1i), mRNA	1.28134	1.53617e-09
TC1200000676.rn.2	NM_001009680	Oas1i	2 -5 oligoadenylate synthetase 1I	1.06242	9.6773e-08
TC1200001638.rn.2	NM_001009489	Oas1k	2 -5 oligoadenylate synthetase 1K	1.25972	1.79101e-10
TC1200001768.rn.2	NM_001009682	Oasl2	2-5 oligoadenylate synthetase-like 2	1.23079	0.000107393
TC0600000483.rn.2	NM_012615	Odc1	ornithine decarboxylase 1	1.26796	1.18528e-13
TC1700001441.rn.2	NM_001106103	Ogn	osteoglycin	-1.11978	4.51479e-05
TC0100002302.rn.2	NM_001013192	Olfml1	olfactomedin-like 1	-1.05386	4.21882e-10
TC0400003863.rn.2	NM_133306	Olr1	oxidized low density lipoprotein (lectin-like) receptor 1	1.32575	3.53693e-09
TC1000003365.rn.2	NM_001005898	Omg	oligodendrocyte-myelin glycoprotein	-1.51563	4.60475e-09
TC0200003027.rn.2	NM_001005384	Osmr	oncostatin M receptor	2.1124	1.28495e-10
TC0200003763.rn.2	NM_022800	P2ry12	purinergic receptor P2Y, G-protein coupled, 12	-1.00187	1.37883e-06
TC0200003762.rn.2	NM_001002853	P2ry13	purinergic receptor P2Y, G-protein coupled, 13	-1.27289	2.35531e-07
TC0100002137.rn.2	NM_198775	P4ha3	prolyl 4-hydroxylase, alpha polypeptide III	1.79671	2.74918e-07
TC0300001274.rn.2	NM_001107755	Pamr1	peptidase domain containing associated with muscle regeneration 1	-1.584	6.29681e-10
TC1000002365.rn.2	NM_001017377	Paqr4	progestin and adipoQ receptor family member IV	-1.01045	8.70012e-06
TC0200001546.rn.2	NM_001191077	Paqr6	progestin and adipoQ receptor family member VI	-1.12758	1.45711e-08
TC0500001660.rn.2	NM_001034081	Paqr7	progestin and adipoQ receptor family member VII	-1.03207	5.67167e-10
TC0900000344.rn.2	NM_001014099	Paqr8	progestin and adipoQ receptor family member VIII	-1.24294	8.88258e-09
TC0800003322.rn.2	NM_001008328	Parp3	poly (ADP-ribose) polymerase family, member 3	1.35638	1.3035e-07
TC1100001694.rn.2	NM_001103351	Parp9	poly (ADP-ribose) polymerase family, member 9	1.01297	1.50453e-07
TC2000001477.rn.2	NM_138530	Pbld1	phenazine biosynthesis-like protein domain containing 1	-1.11609	1.83781e-08
TC0X00000526.rn.2	NM_173151	Pcyt1b	phosphate cytidylyltransferase 1, choline, beta	-1.01523	5.60414e-07
TC0100004099.rn.2	NM_080894	Pde7b	phosphodiesterase 7B	-1.10383	2.31764e-06
TC0400002408.rn.2	NM_053551	Pdk4	pyruvate dehydrogenase kinase, isozyme 4	1.30032	8.43174e-05
TC1000002803.rn.2	NM_017062	Pdlim4	PDZ and LIM domain 4	1.13229	6.40967e-08
TC0500003990.rn.2	NM_019358	Pdpn	podoplanin	1.54602	4.2687e-12
TC1000003961.rn.2	NM_031591	Pecam1	platelet/endothelial cell adhesion molecule 1	1.29561	4.73e-08
TC0500004116.rn.2	NM_023978	Per3	period circadian clock 3	-1.02208	2.20425e-08
TC1700000924.rn.2	NM_057135	Pfkfb3	6-phosphofructo-2-kinase/fructose-2,6-biphosphatase 3	1.12845	1.14775e-08
TC0500002108.rn.2	NM_001106917	Pi15	peptidase inhibitor 15	1.06329	7.48035e-05
TC1000002446.rn.2	NM_001007607	Pigq	phosphatidylinositol glycan anchor biosynthesis, class Q	-1.00503	1.02317e-07
TC1100000638.rn.2	NM_138882	Pla1a	phospholipase A1 member A	1.60402	2.03263e-10
TC0500001759.rn.2	NM_031598	Pla2g2a	phospholipase A2, group IIA (platelets, synovial fluid)	2.46895	2.53567e-11
TC1400000175.rn.2	NM_001108353	Plac8	placenta-specific 8	2.29675	6.65589e-14
TC1500001262.rn.2	NM_013085	Plau	plasminogen activator, urokinase	1.4327	1.76855e-08
TC0100001041.rn.2	NM_017350	Plaur	plasminogen activator, urokinase receptor	1.19667	3.9366e-09
TC0900000902.rn.2	NM_080688	Plcd4	phospholipase C, delta 4	-1.35251	1.65737e-12
TC0100003574.rn.2	NM_053758	Plce1	phospholipase C, epsilon 1	1.48288	1.2965e-09
TC1400002279.rn.2	NM_001025750	Plek	pleckstrin	1.04289	6.60004e-06
TC0500003068.rn.2	NM_001007144	Plin2	perilipin 2	1.98954	7.94473e-11
TC0X00000147.rn.2	NM_207601	Plp2	proteolipid protein 2 (colonic epithelium-enriched)	1.96849	8.79745e-10
TC0300004761.rn.2	NM_001168543	Pltp	phospholipid transfer protein	-1.29916	5.98541e-10
TC0400002631.rn.2	NM_138848	Podxl	podocalyxin-like	1.26282	5.08214e-12
TC0200001157.rn.2	NM_001108550	Postn	periostin, osteoblast specific factor	1.42782	1.24088e-08
TC1400000656.rn.2	NM_031347	Ppargc1a	peroxisome proliferator-activated receptor gamma, coactivator 1 alpha	-1.10566	3.40746e-10
TC1600000024.rn.2	NM_172243	Ppif	peptidylprolyl isomerase F	-1.03217	0.000625541
TC0100003121.rn.2	NM_172045	Ppp1r14b	protein phosphatase 1, regulatory (inhibitor) subunit 14B	1.4162	4.59831e-12
TC0100005397.rn.2	NM_133546	Ppp1r15a	protein phosphatase 1, regulatory subunit 15A	1.22981	5.29266e-09
TC2000001035.rn.2	NM_001126287	Ppp1r18	protein phosphatase 1, regulatory subunit 18	1.03379	1.1232e-10
TC0500001392.rn.2	NM_022502	Ppt1	palmitoyl-protein thioesterase 1	-1.39694	1.59863e-10
TC1300001605.rn.2	NM_001105962	Prg4	proteoglycan 4	1.82073	2.78563e-06
TC0300002123.rn.2	NM_001025733	Procr	protein C receptor, endothelial	2.87577	2.84721e-16
TC1800000298.rn.2	NM_001107395	Psd2	pleckstrin and Sec7 domain containing 2	-1.21015	9.61628e-08
TC2000001061.rn.2	NM_012708	Psmb9	proteasome subunit beta 9	1.02462	6.02274e-07
TC0300002838.rn.2	NM_021583	Ptges	prostaglandin E synthase	1.73775	1.87383e-13
TC1300000444.rn.2	NM_017232	Ptgs2	prostaglandin-endoperoxide synthase 2	2.40959	9.93227e-11
TC1800001628.rn.2	NM_053990	Ptpn2	protein tyrosine phosphatase, non-receptor type 2	1.05328	1.41495e-09
TC1300001512.rn.2	NM_001109887	Ptprc	protein tyrosine phosphatase, receptor type, C	1.39121	3.52782e-09
TC0200001296.rn.2	NM_001109536	Ptx3	pentraxin 3, long	1.58166	1.6541e-07
TC0100004945.rn.2	NM_017076	PVR	poliovirus receptor	1.78991	1.80721e-07
TC0700003460.rn.2	NM_001008384	Rac2	ras-related C3 botulinum toxin substrate 2 (rho family, small GTP binding protein Rac2)	1.13571	7.30684e-08
TC0200003073.rn.2	NM_001011947	Rai14	retinoic acid induced 14	1.15045	5.15603e-06
TC0600001949.rn.2	NM_001108009	Rasgrp3	RAS guanyl releasing protein 3 (calcium and DAG-regulated)	-1.01179	1.557e-09
TC0300004329.rn.2	NM_019219	Rbbp9	retinoblastoma binding protein 9	-1.12713	6.18987e-06
TC0X00000125.rn.2	NM_053696	Rbm3	RNA binding motif (RNP1, RRM) protein 3	2.26863	2.15135e-13
TC0800001355.rn.2	NM_012733	Rbp1	retinol binding protein 1, cellular	1.21653	7.76548e-08
TC0500002127.rn.2	NM_181478	Rdh10	retinol dehydrogenase 10 (all-trans)	1.3558	3.04619e-12
TC0700002159.rn.2	NM_001013218	Reep6	receptor accessory protein 6	-1.13509	4.15598e-08
TC0X00000339.rn.2	ENSRNOT00000046347	Reps2	RALBP1 associated Eps domain containing protein 2	-1.04961	3.45252e-11
TC1600001739.rn.2	NM_001107314	RGD1304810	similar to 6430573F11Rik protein	-1.3527	3.7569e-10
TC0900000577.rn.2	NM_001271051	RGD1305645	similar to RIKEN cDNA 1500015O10	-1.32601	3.88238e-06
TC1800000605.rn.2	NM_001024884	RGD1309362	similar to interferon-inducible GTPase	1.68387	3.57679e-08
TC1800000603.rn.2	ENSRNOT00000071612	RGD1309362	similar to interferon-inducible GTPase	1.52169	2.54874e-06
TC1000004381.rn.2	NM_001168285	RGD1559482	similar to immunoglobulin superfamily, member 7	2.03929	2.24188e-11
TC1900001684.rn.2	NM_001109134	RGD1559896	similar to RIKEN cDNA 2310022B05	-1.18544	2.25095e-10
TC1000001964.rn.2	NM_001168284	RGD1561778	similar to dendritic cell-derived immunoglobulin(Ig)-like receptor 1, DIgR1 - mouse	1.20131	4.17228e-09
TC0800000330.rn.2	mRNARGD6690384_1	RGD1562690	PARTICIPATES IN cysteine and methionine metabolic pathway AND gluconeogenesis pathway AND glycolysis pathway	1.37737	8.93763e-13
TC0400002379.rn.2	mRNARGD2380499_1	RGD1563091	INTERACTS WITH chloroprene AND diethylstilbestrol AND (-)-epigallocatechin 3-gallate (ortholog)	1.31616	1.51233e-08
TC1700000032.rn.2	ENSRNOT00000047043	RGD1563581	similar to S100 calcium binding protein A11 (calizzarin) [Source:RGD Symbol;Acc:1563581]	1.9831	3.16185e-11
TC0300004734.rn.2	ENSRNOT00000072728	RGD1563818	Protein RGD1563818	1.03213	3.59692e-06
TC1300001556.rn.2	NM_019336	Rgs1	regulator of G-protein signaling 1	1.32434	1.26309e-07
TC1300000500.rn.2	NM_001077589	Rgs16	regulator of G-protein signaling 16	1.93373	7.91571e-12
TC0500001408.rn.2	NM_001106684	Rhbdl2	rhomboid, veinlet-like 2 (Drosophila)	-1.14961	9.32955e-07
TC0200001917.rn.2	NM_001106461	Rhoc	ras homolog family member C	1.2131	5.89364e-10
TC0600001000.rn.2	NM_001008320	Rhoj	ras homolog family member J	1.39664	6.35017e-06
TC0100003034.rn.2	ENSRNOT00000027335	Rin1	Ras and Rab interactor 1	1.13075	7.20228e-08
TC0100003027.rn.2	NM_139038	Rin1	Ras and Rab interactor 1	1.06254	1.38979e-06
TC1500001726.rn.2	NM_139342	Ripk3	receptor-interacting serine-threonine kinase 3	1.16998	2.30522e-07
TC0100005838.rn.2	NM_001106274	Rlbp1	retinaldehyde binding protein 1	-1.28633	1.42574e-09
TC0100006932.rn.2	NM_001270762	Rnh1	ribonuclease/angiogenin inhibitor 1	1.2795	1.19825e-11
TC1000000219.rn.2	NM_031838	Rps2	ribosomal protein S2	1.03838	2.50952e-11
TSUnmapped00000027.rn.2	NM_001007603	Rps20	ribosomal protein S20	1.07138	5.44113e-09
TC0500002240.rn.2	ENSRNOT00000011314	Rps20	ribosomal protein S20 [Source:RGD Symbol;Acc:621037]	1.04735	4.20228e-09
TC0600000504.rn.2	NM_001025740	Rrm2	ribonucleotide reductase M2	1.03487	3.0621e-05
TC0600002228.rn.2	NM_138881	Rsad2	radical S-adenosyl methionine domain containing 2	3.08552	1.12668e-10
TC2000001438.rn.2	NM_001107625	Rtkn2	rhotekin 2	-1.14484	1.66262e-09
TC0500000239.rn.2	NM_001108657	Runx1t1	runt-related transcription factor 1; translocated to, 1 (cyclin D-related)	-1.0258	6.19997e-06
TC0200001660.rn.2	NM_031114	S100a10	S100 calcium binding protein A10	1.65687	2.96977e-16
TC0200001659.rn.2	NM_001004095	S100a11	S100 calcium binding protein A11	2.04016	5.89076e-11
TC0200001618.rn.2	NM_012618	S100a4	S100 calcium-binding protein A4	1.53599	5.84121e-08
TC0200001620.rn.2	NM_053485	S100a6	S100 calcium binding protein A6	1.29401	7.62029e-07
TC0200001622.rn.2	NM_053822	S100a8	S100 calcium binding protein A8	2.15378	3.04607e-10
TC0200004107.rn.2	NM_053587	S100a9	S100 calcium binding protein A9	2.57447	3.04487e-12
TC1700001400.rn.2	NM_001271143	S1pr3	sphingosine-1-phosphate receptor 3	2.10013	1.86896e-09
TC0800002068.rn.2	NM_021775	S1pr5	sphingosine-1-phosphate receptor 5	-1.08559	6.452e-09
TC0700003131.rn.2	NM_001130562	Samd12	sterile alpha motif domain containing 12	-1.21157	1.60036e-07
TC0X00000410.rn.2	NM_001007667	Sat1	spermidine/spermine N1-acetyl transferase 1	1.14568	1.15521e-07
TC0700000216.rn.2	NM_001108068	Sbno2	strawberry notch homolog 2 (Drosophila)	1.85935	2.59229e-11
TC1000003144.rn.2	ENSRNOT00000056608	Scimp	SLP adaptor and CSK interacting membrane protein	2.08974	2.55576e-11
TC0300003229.rn.2	NM_030875	Scn1a	sodium channel, voltage-gated, type I, alpha subunit	-1.09462	5.17178e-09
TC0700003603.rn.2	NM_001134884	Scube1	signal peptide, CUB domain, EGF-like 1	1.90985	2.16609e-12
TC0600000399.rn.2	NM_013026	Sdc1	syndecan 1	1.63457	3.67607e-10
TC1000004299.rn.2	NM_199082	Sectm1b	secreted and transmembrane 1B	1.48168	1.10646e-07
TC1300000650.rn.2	NM_019177	Sell	selectin L	1.0138	4.96149e-07
TC1200000819.rn.2	NM_001013230	Selplg	selectin P ligand	-1.60968	1.12774e-12
TC1100001703.rn.2	NM_001107091	Sema5b	sema domain, seven thrombospondin repeats (type 1 and type 1-like), transmembrane domain (TM) and short cytoplasmic domain, (semaphorin) 5B	1.06475	6.135e-08
TC0600001407.rn.2	NM_031531	Serpina3n	serine (or cysteine) peptidase inhibitor, clade A, member 3N	4.06682	1.77331e-17
TC1700000506.rn.2	NM_001031642	Serpinb1a	serine (or cysteine) proteinase inhibitor, clade B, member 1a	2.55939	5.44418e-16
TC1200000390.rn.2	NM_012620	Serpine1	serpin peptidase inhibitor, clade E (nexin, plasminogen activator inhibitor type 1), member 1	4.71404	5.22534e-14
TC0100004221.rn.2	NM_001193568	Sgk1	serum/glucocorticoid regulated kinase 1	1.04707	0.00479926
TC0900000954.rn.2	NM_001191811	Sgpp2	sphingosine-1-phosphate phosphatase 2	-1.3722	1.66406e-10
TC1000000313.rn.2	ENSRNOT00000005478	Sh3pxd2b	SH3 and PX domains 2B [Source:RGD Symbol;Acc:1309926]	1.06387	1.45774e-09
TC0X00001585.rn.2	NM_001047893	Shroom2	shroom family member 2	-1.09096	1.56519e-10
TC0100005328.rn.2	ENSRNOT00000048947	Siglec8	sialic acid binding Ig-like lectin 8 [Source:RGD Symbol;Acc:1563073]	1.08762	0.000158392
TC0700003275.rn.2	NM_178097	Sla	src-like adaptor	1.09178	8.6159e-08
TC0900000898.rn.2	NM_001031658	Slc11a1	solute carrier family 11 (proton-coupled divalent metal ion transporter), member 1	1.17687	2.02677e-07
TC1100000675.rn.2	NM_031672	Slc15a2	solute carrier family 15 (oligopeptide transporter), member 2	-1.43822	3.0164e-13
TC1000002097.rn.2	NM_030834	Slc16a3	solute carrier family 16 (monocarboxylate transporter), member 3	1.29012	4.32244e-07
TC1600001208.rn.2	NM_031663	Slc18a3	solute carrier family 18 (vesicular acetylcholine transporter), member 3	-1.05814	5.94988e-07
TC0100003145.rn.2	NM_031332	Slc22a8	solute carrier family 22 (organic anion transporter), member 8	-1.71191	9.37477e-09
TC0500003076.rn.2	NM_031743	Slc24a2	solute carrier family 24 (sodium/potassium/calcium exchanger), member 2	-1.03423	2.38582e-09
TC0400001694.rn.2	NM_001044280	Slc25a18	solute carrier family 25 (glutamate carrier), member 18	-1.22605	5.69087e-09
TC1800001513.rn.2	NM_057127	Slc26a2	solute carrier family 26 (anion exchanger), member 2	1.65452	4.4166e-11
TC1000002823.rn.2	NM_139339	Slc36a2	solute carrier family 36 (proton/amino acid symporter), member 2	-1.15435	0.000321859
TC0800003355.rn.2	NM_145776	Slc38a3	solute carrier family 38, member 3	-1.17978	5.4e-09
TC0200001603.rn.2	NM_001134577	Slc39a1	solute carrier family 39 (zinc transporter), member 1	1.09194	1.50414e-10
TC0900001928.rn.2	NM_133315	Slc40a1	solute carrier family 40 (iron-regulated transporter), member 1	-1.532	4.86697e-08
TC1400001529.rn.2	NM_053424	Slc4a4	solute carrier family 4, sodium bicarbonate cotransporter, member 4	-1.08846	1.73471e-10
TC0100002542.rn.2	NM_001100482	Slc5a11	solute carrier family 5 (sodium/inositol cotransporter), member 11	-1.14198	1.23496e-08
TC1100000270.rn.2	NM_053715	Slc5a3	solute carrier family 5 (sodium/myo-inositol cotransporter), member 3	1.65668	3.43894e-14
TC0900001417.rn.2	NM_053521	Slc5a7	solute carrier family 5 (sodium/choline cotransporter), member 7	-1.03558	2.58362e-08
TC0400001590.rn.2	NM_024372	Slc6a11	solute carrier family 6 (neurotransmitter transporter), member 11	-1.00434	1.98913e-08
TC0500001304.rn.2	NM_053818	Slc6a9	solute carrier family 6 (neurotransmitter transporter, glycine), member 9	-1.17752	3.59593e-08
TC0100001311.rn.2	NM_053726	Slc7a10	solute carrier family 7 (neutral amino acid transporter light chain, asc system), member 10	-1.08012	2.27506e-09
TC0200000926.rn.2	NM_001134615	Slc7a14	solute carrier family 7, member 14	-1.00763	7.12395e-09
TC0400001998.rn.2	NM_053441	Slco1c1	solute carrier organic anion transporter family, member 1c1	-1.99831	1.2697e-10
TC0800001424.rn.2	NM_022667	Slco2a1	solute carrier organic anion transporter family, member 2a1	2.11787	1.32097e-09
TC0100006121.rn.2	NM_080786	Slco2b1	solute carrier organic anion transporter family, member 2b1	-1.06179	2.48824e-08
TC0100005786.rn.2	NM_177481	Slco3a1	solute carrier organic anion transporter family, member 3a1	-1.06683	6.62217e-08
TC1000003417.rn.2	NM_001013970	Slfn13	schlafen family member 13	1.1536	2.08664e-07
TC1000001249.rn.2	NM_053687	Slfn4	schlafen 4	1.33861	6.94889e-08
TC1500002335.rn.2	NM_001107283	Slitrk1	SLIT and NTRK-like family, member 1	-1.24753	1.97727e-11
TC0200003867.rn.2	NM_001107683	Slitrk3	SLIT and NTRK-like family, member 3	-1.21519	6.24715e-09
TC0X00002547.rn.2	NM_001106947	Slitrk4	SLIT and NTRK-like family, member 4	-1.31851	1.14988e-10
TC1500002340.rn.2	NM_001106057	Slitrk6	SLIT and NTRK-like family, member 6	-2.30981	3.50251e-12
TC0300004737.rn.2	NM_053372	Slpi	secretory leukocyte peptidase inhibitor	2.68057	7.81399e-13
TC0200001161.rn.2	NM_138872	Smad9	SMAD family member 9	-1.23888	3.71961e-08
TC0700003914.rn.2	NM_182817	Smagp	small cell adhesion glycoprotein	1.06581	3.44454e-07
TC1100002040.rn.2	NM_013035	Snai2	snail family zinc finger 2	-1.117	7.67528e-07
TC1000004199.rn.2	NM_053565	Socs3	suppressor of cytokine signaling 3	3.42485	6.07549e-16
TC1500000710.rn.2	NM_001106045	Sox7	SRY (sex determining region Y)-box 7	1.75467	2.789e-09
TC0100005120.rn.2	NM_001173344	Spred3	sprouty-related, EVH1 domain containing 3	1.30102	2.404e-08
TC1500002320.rn.2	NM_001012046	Spry2	sprouty RTK signaling antagonist 2	1.37499	2.63824e-11
TC0200003857.rn.2	NM_001271299	Sptssb	serine palmitoyltransferase, small subunit B	-1.4703	7.95391e-09
TC0500002206.rn.2	NM_153310	St18	suppression of tumorigenicity 18	-1.11812	1.78579e-08
TC0700003278.rn.2	NM_001013219	St3gal1	ST3 beta-galactoside alpha-2,3-sialyltransferase 1	1.0352	3.25578e-08
TC0800002209.rn.2	NM_203337	St3gal4	ST3 beta-galactoside alpha-2,3-sialyltransferase 4	1.08452	4.37952e-12
TC1000003816.rn.2	NM_012747	Stat3	signal transducer and activator of transcription 3 (acute-phase response factor)	1.31066	1.76493e-11
TC0400000266.rn.2	NM_001106629	Steap1	six transmembrane epithelial antigen of the prostate 1	1.02572	2.62439e-07
TC0400002327.rn.2	NM_001044265	Steap4	STEAP family member 4	1.02779	9.70287e-05
TC1100000686.rn.2	mRNARGD7726282_1	Stfa2	ENCODES a protein that exhibits cysteine-type endopeptidase inhibitor activity (inferred) AND INVOLVED IN negative regulation of endopeptidase activity (inferred) AND FOUND IN intracellular (inferred)	1.23407	4.67078e-07
TC0900001972.rn.2	NM_133392	Stk17b	serine/threonine kinase 17b	1.16016	2.28865e-10
TC0700000377.rn.2	NM_017109	Syn3	synapsin III	-1.22768	1.05514e-09
TC0800002449.rn.2	NM_031549	Tagln	transgelin	1.13195	4.90736e-09
TC1300001948.rn.2	NM_001013127	Tagln2	transgelin 2	1.57926	2.03577e-10
TC2000000131.rn.2	NM_032055	Tap1	transporter 1, ATP-binding cassette, sub-family B (MDR/TAP)	1.12131	1.41758e-08
TC0400000673.rn.2	NM_012687	Tbxas1	thromboxane A synthase 1, platelet	1.20833	1.63407e-07
TC0100002387.rn.2	NM_001198589	Tead1	TEA domain family member 1	1.02033	1.22869e-07
TC0800002365.rn.2	NM_001106814	Tecta	tectorin alpha	-1.03666	2.35755e-07
TC0400002498.rn.2	NM_022379	Tfec	transcription factor EC	1.41343	1.78381e-08
TC0400002388.rn.2	NM_173141	Tfpi2	tissue factor pathway inhibitor 2	2.40371	6.54231e-09
TC1500001719.rn.2	NM_031659	Tgm1	transglutaminase 1	1.03598	2.16491e-06
TC0300004630.rn.2	NM_019386	Tgm2	transglutaminase 2	1.39887	4.68619e-12
TC0300004376.rn.2	NM_031771	Thbd	thrombomodulin	1.4385	3.60457e-07
TC0300001470.rn.2	NM_001013062	Thbs1	thrombospondin 1	2.92233	1.54545e-09
TC0100004555.rn.2	NM_001169138	Thbs2	thrombospondin 2	2.88874	1.36488e-14
TC0X00001371.rn.2	NM_053819	Timp1	TIMP metallopeptidase inhibitor 1	4.04476	2.03814e-21
TC0400003572.rn.2	NM_001109393	Timp4	tissue inhibitor of metalloproteinase 4	-1.63112	7.32533e-11
TC0500003699.rn.2	NM_053582	Tinagl1	tubulointerstitial nephritis antigen-like 1	1.00581	1.39378e-06
TC1400000542.rn.2	NM_001172120	Tlr1	toll-like receptor 1	1.25107	2.54443e-07
TC1600000591.rn.2	NM_198791	Tlr3	toll-like receptor 3	-1.19328	1.77695e-05
TC0900002718.rn.2	NM_001007713	Tmbim1	transmembrane BAX inhibitor motif containing 1	1.71812	5.0453e-16
TC0X00002375.rn.2	NM_182822	Tmem255a	transmembrane protein 255A	-1.06821	4.2609e-09
TC0500002905.rn.2	NM_053861	Tnc	tenascin C	3.10847	4.55881e-14
TC0300000572.rn.2	NM_053382	Tnfaip6	tumor necrosis factor alpha induced protein 6	4.06884	1.83472e-18
TC1000002359.rn.2	NM_181086	Tnfrsf12a	tumor necrosis factor receptor superfamily, member 12a	2.39563	4.7281e-14
TC0400001798.rn.2	NM_013091	Tnfrsf1a	tumor necrosis factor receptor superfamily, member 1a	1.07901	3.37158e-06
TC0500004011.rn.2	NM_130426	Tnfrsf1b	tumor necrosis factor receptor superfamily, member 1b	1.18577	1.21272e-06
TC0200000891.rn.2	NM_145681	Tnfsf10	tumor necrosis factor (ligand) superfamily, member 10	-1.05592	9.42508e-07
TC1000003726.rn.2	NM_022183	Top2a	topoisomerase (DNA) II alpha	1.05968	2.06564e-05
TC0200001596.rn.2	NM_001301285	Tpm3	tropomyosin 3	1.29176	9.33235e-16
TSUnmapped00000002.rn.2	NM_001301286	Tpm3	tropomyosin 3	1.12676	8.80146e-13
TC1600001346.rn.2	NM_012678	Tpm4	tropomyosin 4	1.09583	7.4709e-12
TC0100006300.rn.2	NM_031357	Tpp1	tripeptidyl peptidase I	-1.1856	4.48433e-08
TC0900001523.rn.2	NM_001106885	Trem1	triggering receptor expressed on myeloid cells 1	2.30806	2.85578e-07
TC0400003357.rn.2	NM_013046	Trh	thyrotropin releasing hormone	1.87056	1.59377e-08
TC0700001184.rn.2	NM_023985	Trib1	tribbles pseudokinase 1	2.06147	1.24059e-10
TC0400002927.rn.2	NM_001034010	Tril	TLR4 interactor with leucine-rich repeats	-1.63741	7.00028e-12
TC0200003843.rn.2	NM_001108945	Trim59	tripartite motif-containing 59	-1.03868	1.78824e-07
TC0100003356.rn.2	NM_001191562	Trpm3	transient receptor potential cation channel, subfamily M, member 3	-1.00405	1.36208e-07
TC0700003453.rn.2	NM_012808	Tst	thiosulfate sulfurtransferase	-1.65472	2.46755e-11
TC0300003364.rn.2	NM_001127607	Ttc30b	tetratricopeptide repeat domain 30B	-1.08464	2.33916e-07
TSUnmapped00000098.rn.2	NM_001011995	Tuba1c	tubulin, alpha 1C	1.367	4.97144e-12
TC0700003764.rn.2	NM_001008521	Twf1	twinfilin actin-binding protein 1	1.06345	7.23903e-08
TC0800000808.rn.2	NM_001004247	Ubl7	ubiquitin-like 7	1.14231	1.03305e-08
TC0200004631.rn.2	NM_019276	Ugt8	UDP glycosyltransferase 8	-1.05662	8.54997e-10
TC0900001476.rn.2	NM_001008882	Uhrf1	ubiquitin-like with PHD and ring finger domains 1	1.06194	1.97215e-05
TC1400000986.rn.2	NM_001030025	Upp1	uridine phosphorylase 1	1.0959	5.8908e-06
TC0400001709.rn.2	NM_001014058	Usp18	ubiquitin specific peptidase 18	1.27593	6.69694e-06
TC0200002570.rn.2	NM_001170558	Vcan	versican	1.04149	1.86275e-10
TC0100007183.rn.2	NM_053549	Vegfb	vascular endothelial growth factor B	-1.01387	2.31237e-08
TC1700001048.rn.2	NM_031140	Vim	vimentin	1.4618	6.64551e-10
TC0300002241.rn.2	ENSRNOT00000000211	Vwa5a	von Willebrand factor A domain containing 5A	1.0074	3.19413e-08
TC0900000850.rn.2	NM_001109308	Vwc2l	von Willebrand factor C domain-containing protein 2-like	-1.02322	5.22216e-08
TC0700001526.rn.2	Wbp2nl.aSep08-unspliced	Wbp2nl	WBP2 N-terminal like	-1.00492	4.49305e-06
TC0900002724.rn.2	NM_001008331	Wdfy1	WD repeat and FYVE domain containing 1	1.05961	4.89479e-11
TC1000004355.rn.2	ENSRNOT00000056551	XAF1	XIAP associated factor-1	1.04878	0.000139522
TC0600001993.rn.2	NM_017154	Xdh	xanthine dehydrogenase	1.14515	4.21568e-08
TC0400003891.rn.2	NM_031979	Ybx3	Y box binding protein 3	1.29254	1.00095e-14
TC0100001161.rn.2	NM_133290	Zfp36	zinc finger protein 36	1.97554	1.6127e-08
TC1600001225.rn.2	ENSRNOT00000031496	Zfp488	Protein Zfp488	-1.12997	1.75948e-08
TC0300000948.rn.2	ENSRNOT00000043974	Zfp804a	zinc finger protein 804A	-1.48576	5.94831e-08
