# Supplementary material for: Administration of Tamoxifen Can Regulate Changes in Gene Expression during the Acute Phase of Traumatic Spinal Cord Injury
Source: Curr Issues Mol Biol. 2023 Sep 13;45(9):7476–91. doi: 10.3390/cimb45090472 (PMC10529143; doi:10.3390/cimb45090472)
Supplement: Supplementary file 1 [file cimb-45-00472-s001.zip › Supplementary_Table2.xlsx]

## Sheet: Genes_ in_Enriched_Pathways
Source	Pathway_name	Pathway_id	Genes
WP	Type II interferon signaling (IFNG)	WP:WP1289	CXCL10,EIF2AK2,IL1B,ISG15,NOS2,OAS1A,PSMB9,SOCS3,TAP1
WP	Prostaglandin synthesis and regulation	WP:WP303	ANXA1,ANXA3,EDN1,HPGD,PTGS2,S100A10,S100A6,TBXAS1
KEGG	TNF signaling pathway	KEGG:04668	BCL3,CCL12,CCL2,CXCL10,CXCL2,CXCL3,EDN1,FOS,IFI47,IL1B,IL6,JUN,JUNB,LIF,MMP3,NFKBIA,PTGS2,RIPK3,SOCS3,TNFRSF1A,TNFRSF1B
KEGG	IL-17 signaling pathway	KEGG:04657	CCL12,CCL2,CCL7,CXCL10,CXCL2,CXCL3,FOS,FOSL1,IL17RA,IL1B,IL6,JUN,LCN2,MMP3,NFKBIA,PTGS2,S100A8,S100A9
KEGG	Cytokine-cytokine receptor interaction	KEGG:04060	ACKR4,BMP4,CCL12,CCL2,CCL3,CCL7,CCL9,CCR2,CSF2RB,CXCL10,CXCL11,CXCL14,CXCL2,CXCL3,IL11,IL17RA,IL1B,IL1R1,IL1R2,IL1RN,IL33,IL4R,IL6,INHBA,LIF,OSMR,TNFRSF12A,TNFRSF1A,TNFRSF1B,TNFSF10
REAC	Neutrophil degranulation	REAC:R-RNO-6798695	ADAM8,ANXA2,ARG1,CD14,CD55,CD63,CD68,CD93,CLEC12A,CLEC5A,CNN2,CTSC,CTSZ,CXCL2,CXCL3,FCGR2A,FCGR2B,FCGR3A,FGL2,FGR,FOLR2,GLIPR1,HBB,ITGAL,ITGAX,ITGB2,LCN2,LGALS3,LOC100909605,PLAC8,PTPRC,PTX3,RGD1563818,S100A11,S100A8,SERPINB1A,SIGLEC8,TMBIM1,TNFAIP6,TNFRSF1B
REAC	Innate Immune System	REAC:R-RNO-168249	ADAM8,ANXA2,ARG1,ARPC1B,CASP4,CD14,CD55,CD63,CD68,CD93,CLEC12A,CLEC5A,CLEC7A,CNN2,CTSC,CTSZ,CXCL2,CXCL3,DUSP6,FCGR2A,FCGR2B,FCGR3A,FGL2,FGR,FOLR2,FOS,GLIPR1,HBB,IRF7,ITGAL,ITGAX,ITGB2,JUN,LCN2,LGALS3,LOC100909605,MYD88,NCF4,NFKBIA,PLA2G2A,PLAC8,PTPRC,PTX3,RAC2,RGD1563818,S100A11,S100A8,SERPINB1A,SIGLEC8,TLR1,TMBIM1,TNFAIP6,TNFRSF1B,TREM1
REAC	Chemokine receptors bind chemokines	REAC:R-RNO-380108	ACKR4,CCL12,CCL3,CCL7,CXCL10,CXCL11,CXCL2,CXCL3
