# Supplementary material for: Administration of Tamoxifen Can Regulate Changes in Gene Expression during the Acute Phase of Traumatic Spinal Cord Injury
Source: Curr Issues Mol Biol. 2023 Sep 13;45(9):7476–91. doi: 10.3390/cimb45090472 (PMC10529143; doi:10.3390/cimb45090472)
Supplement: Supplementary file 1 [file cimb-45-00472-s001.zip › Supplementary_Table3.xlsx]

## Sheet: DEG_SCI_TMX-vs SCI_TMX+
PROBE ID	Transcript ID	Gene Symbol	Gene Name	log2 Fold Change	P.Value
TC0X00001675.rn.2	ENSRNOT00000058957	---	---	0.82921	0.000624462
TC0800001056.rn.2	NM_053896	Aldh1a2	aldehyde dehydrogenase 1 family, member A2	0.762698	0.0159787
TC0300000985.rn.2	NM_031349	Aplnr	apelin receptor	-0.727729	0.00435977
TSUnmapped00000131.rn.2	NM_021866	Ccr2	chemokine (C-C motif) receptor 2	-0.848391	0.00392007
TC0400000195.rn.2	NM_031561	Cd36	CD36 molecule (thrombospondin receptor)	-0.835722	9.84608e-05
TC1300001359.rn.2	NM_022269	Cd55	CD55 molecule, decay accelerating factor for complement	0.729804	0.00184302
TC2000000249.rn.2	NM_080782	Cdkn1a	cyclin-dependent kinase inhibitor 1A	0.771506	0.00258177
TC1400000251.rn.2	NM_182952	Cxcl11	chemokine (C-X-C motif) ligand 11	0.736188	0.0185386
TC0300000761.rn.2	NM_130819	Dhrs9	dehydrogenase/reductase (SDR family) member 9	0.706328	0.000421369
TC0200004216.rn.2	NM_053882	Ecm1	extracellular matrix protein 1	0.750151	9.07034e-08
TC0600001210.rn.2	NM_001008516	Esrrb	estrogen-related receptor beta	-0.701166	0.000336197
TC0400001406.rn.2	ENSRNOT00000009696	Fbln2	fibulin 2	-0.767181	2.77498e-06
TC1900000731.rn.2	NM_001101680	Foxc2	forkhead box C2	0.766344	0.00641835
TC0300001992.rn.2	NM_001109207	Gins1	GINS complex subunit 1 (Psf1 homolog)	-0.70065	3.32235e-05
TC0100004888.rn.2	NM_022528	Hif3a	hypoxia inducible factor 3, alpha subunit	0.905055	0.00193763
TC0100003518.rn.2	NM_020096	Ifit1	interferon-induced protein with tetratricopeptide repeats 1	0.941283	0.00215138
TC0300002191.rn.2	NM_017208	Lbp	lipopolysaccharide binding protein	0.879322	0.00151621
TC0300002875.rn.2	NM_130741	Lcn2	lipocalin 2	0.779253	0.00826991
TC1400000901.rn.2	NM_022196	Lif	leukemia inhibitory factor	0.77281	9.67968e-05
TC1100001186.rn.2	mRNARGD7694616_1	LOC102552104	MLV-related proviral Env polyprotein-like	0.828087	0.00590809
TC0400002305.rn.2	mRNARGD7634174_1	LOC102553221	MLV-related proviral Env polyprotein-like	0.874678	0.0177766
TC1200001443.rn.2	mRNARGD7539607_1	LOC102555039	MLV-related proviral Env polyprotein-like	0.828087	0.00590809
TC1100000806.rn.2	NM_145083	Lrrc15	leucine rich repeat containing 15	0.883112	0.00325637
TC0700001492.rn.2	NM_031758	Mchr1	melanin-concentrating hormone receptor 1	0.817908	0.00100445
TC0800000042.rn.2	NM_053963	Mmp12	matrix metallopeptidase 12	-0.792727	9.39657e-05
TC1700001024.rn.2	ENSRNOT00000057898	Mt1a	metallothionein 1a	0.808531	0.0003142
TC1900001016.rn.2	NM_138826	Mt1a	metallothionein 1a	0.819724	0.000362461
TC1400000877.rn.2	NM_001106015	Pla2g3	phospholipase A2, group III	0.849488	0.000956817
TC1800000603.rn.2	ENSRNOT00000071612	RGD1309362	similar to interferon-inducible GTPase	1.20144	3.83833e-05
TC1800000605.rn.2	NM_001024884	RGD1309362	similar to interferon-inducible GTPase	1.24188	2.73413e-06
